# Supplementary material for: Effects of parental overweight and obesity on offspring’s mental health: A meta-analysis of observational studies
Source: PLoS One. 2022 Dec 22;17(12):e0276469. doi: 10.1371/journal.pone.0276469 (PMC9778529; doi:10.1371/journal.pone.0276469)
Supplement: S1 Appendix — (XLSX) [file pone.0276469.s008.xlsx]

## Sheet: Studies
Years	Authors	Title	Study design	Country	Cohort	Number	Exposure	BMI classification	BMI standard	BMI source	Offspring age	Confounding factor	NOSscore Q1	QQ2	Q3	Q4	Q5	Q6	Q7	Q8	总分
2000	Schaefer et al	Maternal prepregnant body mass and risk of schizophrenia in adult offspring	prospective study	USA(1959)	Child Health and Development Study	6633	mother	low (≤19.9),average (20.0-26.9),above average (27.0-29.9),high (≥30.0)	Institute of Medicine's Committee on Nutritional Status During Pregnancy and Lactation (1990)	medical record	adolescent and adult	maternal age, parity,education, race , cigarette smoking, and gender of the offspring	1	1	1	1	2	1	0	1	8	1
2008	Rodriguez et al	Maternal adiposity prior to pregnancy is associated with ADHD symptoms in offspring: Evidence from three prospective pregnancy cohorts	prospective study	Sweden, Denmark(2001) and Finland (1993)	Nordic Network on ADHD	12556	mother	underweight＜18, normal (19–26), overweight(＞26)	NR	medical record and questionnaire	7-12y	maternal smoking during pregnancy,weight gain, gestational age, birth weight, infant sex,maternal age, maternal education and family structure	1	1	1	1	2	0	0	0	6	2
2008	Heikura et al	Variations in prenatal sociodemographic factors associated with intellectual disability: a study of the 20-year interval between two birth cohorts in northern Finland	prospective study	Finland(1966)	Northern Finland Birth Cohorts	12058	mother	thin(<20.0),normal(20.0-24.9),overweight(25.0-29.9),obese(≥30.0)	NR	self-report and medical staff	<11.5y	Age, smoking,maternal education, parity and family structure,marital status,Place of residence,number of visits to maternity health centre and SES	1	1	0	1	2	0	0	0	5	3
			prospective study	Finland(1986)		9432	mother
2011	Lyall et al	Maternal early life factors associated with hormone levels and the risk of having a child with an autism spectrum disorder in the nurses health study II	prospective study	USA(1989)	Nurses’ Health Study II (NHS II)	61596	mother	underweight(<22)normal(22-25)overweight(25-30)obesity(≥30)	NR	self-report	NR	age at baseline, race, income; BMI, body shape at age 20, and cycle length and regularity models also included age at menarche	1	1	0	1	2	0	0	0	5	4
2011	Brion et al	Intrauterine effects of maternal prepregnancy overweight on child cognition and behavior in 2 cohorts	prospective study	British(1991)	British Avon Longitudinal Study of Parents and Children	4712	mother;father	underweight (＜18.5), normal(18.50–24.99), overweight (25.00-29.99),and obese (≥30.00)	WHO（NR）	self-report	3.2-3.9y	maternal education, paternal education, family income, social class, and maternal smoking.	1	1	0	1	2	0	1	1	7	5
			prospective study	Dutch(2002)	Dutch Generation R	2046	mother;father				4.9-8.0y	maternal education, paternal education, family income, and maternal smoking.
2010	Rodriguez et al	Maternal pre-pregnancy obesity and risk for inattention and negative emotionality in children	prospective study	Sweden(1999)	Pregnancy Cohort from Sweden	1009	mother	underweight (＜18.5), normal(18.50–24.99), overweight (25.00-29.99),and obese (≥30.00)	WHO(NR)	medical record	5y	maternal smoking during pregnancy, maternal education, maternal age, gestational age, birth weight, infant sex, family structure at follow-up,family structure, depressive symptoms, life events and current: child overweight, parental ADHD symptoms, and maternal depressive symptoms	1	1	1	1	2	0	1	1	8	6
2013	Robinson et al	Pre-pregnancy maternal overweight and obesity increase the risk for affective disorders in offspring	prospective study	Australian(1989)	Western Australian Pregnancy Cohort (Raine)	2765	mother	underweight (＜18.5), normal(18.50–24.99), overweight (25.00-29.99),and obese (≥30.00)	WHO(2004)	self-report and research staff	5–17y	maternal age at conception, maternal education, total family income, maternal smoking in pregnancy, maternal alcohol consumption in pregnancy, the presence of the biological father in the family home，the maternal experience of stressful events and perinatal data	1	1	0	1	2	0	1	0	6	7
2012	Hinkle et al	Associations between maternal prepregnancy body mass index and child neurodevelopment at 2 years of age	Retrospective cohort study	USA(2001)	Early Childhood Longitudinal Study Birth Cohort	6850	mother	underweight (＜18.5), normal(18.50–24.99), overweight (25.00-29.99),and obese class I (30.0–34.9),obese class II (35.0–39.9),class III (≥40.0)	WHO(1998)	self-report	0.8–2y	maternal age (continuous), race-ethnicity, marital status, parity, schooling (continuous), smoking during pregnancy, household poverty status and child sex	1	1	0	1	2	0	1	1	7	8
2013	Mann et al	Pre-pregnancy body mass index, weight change during pregnancy, and risk of intellectual disability in children	Retrospective cohort study	USA(2004)	South Carolina Medicaid Programme	78675	mother	underweight (＜18.5), normal(18.50–24.99), overweight (25.00-29.99),and obese class I (30.0–34.9),obese class II (35.0–39.9),class III (≥40.0)	WHO(NR)	self-report	3–6y	maternal age, race, ethnicity, and level of education，maternal tobacco use, gonorrhea,chlamydia, syphilis,intrapartum feve,epilepsy ,hypertension,diabetes mellitus,child’s sex, gestational age at delivery, and birthweight	1	1	1	0	2	1	0	1	7	9
2012	Krakowiak et al	Maternal metabolic conditions and risk for autism and other neurodevelopmental disorders	case-control	USA (2003)	Childhood Autism Risks from Genetics and the Environment	1004	mother	underweight (＜18.5), normal(18.50–24.99), overweight (25.00-29.99),and obese (≥30.00)	WHO(NR)	medical record and medical staff	2-5y	mother’s age at delivery, race/ethnicity, education level, delivery payer, calendar time, child’s age at enrollment and gender, and catchment area	1	1	1	1	2	1	1	0	8	10
2013	Hinkle et al	Maternal prepregnancy weight status and associations with children's development and disabilities at kindergarten	Retrospective cohort study	USA (2001)	Early Childhood Longitudinal Study Birth Cohort	5200	mother	underweight (＜18.5), normal(18.50–24.99), overweight (25.00-29.99),and obese class I (30.0–34.9),obese class II and III (≥35.0)	WHO(2000)	self-report	4.8–7.1y	demographics, smoking, enrichment and current child weight status	1	1	1	0	2	0	1	1	7	11
2014	Che et al	Maternal pre-pregnancy body mass index and offspring attention deficit hyperactivity disorder: a population-based cohort study using a sibling-comparison design	prospective study	Sweden(1973)	Sweden population-based cohort	620 795	mother	underweight (＜18.5), normal(18.50–24.99), overweight (25.00-29.99),and obese (≥30.00)	WHO(NR)	medical record	＞3y	offspring sex, birth order,year of birth,mother’s country of birth,maternal education, maternal age at delivery ,smoking during pregnancy,and ohabitation with child’s father at childbirth	1	1	1	1	2	1	1	0	8	12
2014	Tanda et al	Racial differences in the association between maternal prepregnancy obesity and children’s behavior problems	prospective study	USA (1976)	National Longitudinal Survey of Youth	2127(White ); 1268(African-American)	mother	underweight (＜18.5), normal(18.50–24.99), overweight (25.00-29.99),and obese (≥30.00)	WHO(NR)	self-report	8–9.2y	child’s birth weight, gestational age, and mother’s smoking during pregnancy,Maternal education,child’s home environment, household income, and marital status of their mothers，child’s race，gender， birth order, child’s age in month, and child’s weight status	1	1	0	1	2	0	0	0	5	13
2014	Antoniou et al	Maternal pre-pregnancy weight and externalising behaviour problems in preschool children: A UK-based twin study	prospective study	UK (2008)	Twins and Multiple Birth Association Heritability Study	788	mother	underweight (＜18.5), normal(18.50–24.99), overweight (25.00-29.99),and obese (≥30.00)	WHO(NR)	self-report	1.5–5y	Gestational age,maternal educational level and smoking，twins‘age, sexbirth weight	1	1	0	1	2	0	0	0	5	14
2014	Moss et al	Increased risk of very low birth weight, rapid postnatal growth, and autism in underweight and obese mothers	Retrospective cohort study	USA (2001)	Early Childhood Longitudinal Study Birth Cohort	4800	mother	underweight (＜18.5), normal(18.50–24.99), overweight (25.00-29.99),and obese (≥30.00)	WHO(1995)	self-report	0.8–2y	Maternal age,child sex, birthweight,rates of height growth and weight gain	1	1	0	1	2	0	0	0	5	15
2014	Surén et al	Parental obesity and risk of autism spectrum disorder	prospective study	Norway (1999)	Norwegian Mother and Child Cohort	50116	mother;father	underweight (＜18.5), normal(18.50–24.99), overweight (25.00-29.99),and obese (≥30.00)	WHO,(2013)	self-report	4–13.1y	parental education, parental age, parental smoking, parental psychiatric disorders, maternal parity, maternal use of folic acid supplements, use of hormone treatment or in vitro fertilization to become pregnant, maternal diabetes, preeclampsia, child’s year of birth, child’s gestational age at birth, and child’s birth weight	1	1	1	1	2	1	1	1	9	16
2015	Torres-Espinola et al	Maternal Obesity, Overweight and Gestational Diabetes Affect the Offspring Neurodevelopment at 6 and 18 Months of Age--A Follow Up from the PREOBE Cohort	prospective study	Spain(2007)	PREOBE Cohort	215	mother	underweight (＜18.5), normal(18.50–24.99), overweight (25.00-29.99),and obese (≥30.00)	WHO(NR)	medical record and questionnaire	0.5y	maternal age, maternal educational level, placental weight, and weight gain during pregnancy	1	1	1	1	2	1	1	0	8	17
			prospective study			197					1.5y
2015	Jo et al	Maternal prepregnancy body mass index and child psychosocial development at 6 years of age	prospective study	USA (2005)	Infant Feeding Practices Study II	1311	mother	underweight (＜18.5), normal(18.50–24.99), overweight (25.00-29.99),and obese class I (30.0–34.9),obese class II (35.0–39.9),class III (≥40.0)	WHO(2000)	self-report	6y	maternal age, maternal race or ethnicity, marital status, mother’s education, poverty-to-income ratio, smoking during third trimester, parity, child’s gender, child’s current BMI, and child’s enrichmen, birth weight, pregnancy weight gain, gestational diabetes, breastfeeding, and postpartum depression.	1	1	1	1	2	0	1	1	8	18
2015	Xiang et al	Association of maternal diabetes with autism in offspring	Retrospective cohort study	USA (1995)	Kaiser Permanente Southern California longitudinal cohort	68837	mother	underweight (＜18.5), normal(18.50–24.99), overweight (25.00-29.99),and obese (≥30.00)	WHO(NR)	medical records	1.5 and 2y	Maternal age at delivery,parity,education,self-reported maternal race/ethnicity,median family household income based on census tract of residence,history of comorbidity,and sex of the child	1	1	1	1	2	1	1	1	9	19
2016	Getz et al	Maternal Pre-pregnancy Body Mass Index and Autism Spectrum Disorder among Offspring: A Population-Based Case-Control Study	Case–Control Study	UK (1993)	General Practice Research Database	4419	mother	underweight (＜18.5), normal(18.50–24.99), overweight (25.00-29.99),and obese (≥30.00)	WHO(NR)	medical records	6.2y	maternal age (continuous), maternal pre-pregnancy depression, diabetes, smoking status,drug abuse, alcoholism, in addition to matching factors (birth year, sex, and general practice)	0	1	1	1	2	0	1	0	6	20
2016	Connolly et al	Maternal metabolic risk factors for autism spectrum disorder-An analysis of electronic medical records and linked birth data	Case–Control Study	USA (2006)	Cincinnati Children’s Hospital Medical Center’s Cohort	39313	mother	underweight (＜18.5), normal(18.50–24.99), overweight (25.00-29.99),and obese (≥30.00)	WHO(NR)	medical records	5.5y	maternal age at birth, maternal race, year of birth	0	1	1	1	2	1	1	0	7	21
2016	Li et al	The association of maternal obesity and diabetes with autism and other developmental disabilities	prospective study	USA (1998)	Boston Birth Cohort	1767	mother	underweight were combined with those of normal BMI underweight (＜18.5), normal(18.50–24.99), overweight (25.00-29.99),and obese (≥30.00)	CDC(2014)	self-report	3.6–9.0y	child year of birth,child gender,maternal age.parity.smoking during pregnancy.and preterm birth	1	1	1	1	2	1	1	0	8	22
2017	Casas et al	Maternal pre-pregnancy obesity and neuropsychological development in pre-school children: A prospective cohort study	prospective study	Spanish(2003)	INfancia y Medio Ambiente - Environment and Childhood	1827	mother;father	underweight (＜18.5), normal(18.50–24.99), overweight (25.00-29.99),and obese (≥30.00)	WHO(NR)	self-report	mean: 4.8 y	age and sex of the child，maternal and paternal education and social class，maternal age,parity,maternal employment status during pregnancy and at 5 years,maternal IQ,breast feeding duration,daycare attendance,and child physical activity paternal or maternal BMI	1	1	0	1	2	1	1	0	7	23
2017	Mikkelsen et al	Parental Body Mass Index and Behavioral Problems in Their Offspring: A Danish National Birth Cohort Study	prospective study	Denmark(1996)	Danish National Birth Cohort	38314	mother;father	underweight/normal (<25.0)	WHO(2000)	self-report	7y	parental age, marital status, socioeconomic status, smoking, parity, birth year, sex, parental BMI, and parental hyperactivity	1	1	0	1	2	0	1	1	7	24
2017	Yeung et al	Parental obesity and early childhood development	prospective study	USA (2008)	Upstate KIDS Study	4821	mother;father	underweight/normal (<25.1),overweight (25.00-29.99),and obese class I (30.0–34.9),obese class II (35.0–39.9),class III (≥40.0)	WHO(NR)	medical records;self-report	0.3-3y	adjusted for maternal age,race,education,insurance,married,previous live birth, pregnancy smoking and parent BMI	1	1	1	1	2	0	1	0	7	25
2018	Andersen et al	Maternal body mass index before pregnancy as a risk factor for ADHD and autism in children	prospective study	Denmark(1996)	Danish National Birth Cohort	81892	mother	underweight (＜18.5), normal(18.50–24.99), overweight (25.00-29.99),and obese class I (30.0–34.9),obese class II (35.0–39.9),class III (≥40.0)	WHO(1993)	self-report	mean 13.3 y	socioeconomic status,maternal smoking,maternal psychiatric diagnoses,parental age,gestational age and birth weight	1	1	1	1	2	1	1	1	9	26
2018	Menting et al	The association between pre-pregnancy overweight/obesity and offspring's behavioral problems and executive functioning	prospective cohort study	Netherlands(2003)	Amsterdam Born Children and their Development	4094	mother	underweight (＜18.5), normal(18.50–24.99), overweight (25.00-29.99),and obese (≥30.00)	WHO(NR)	self-report	5-7y	sex and age of the child. maternal age, maternal ethnicity, maternal educational level and parity. maternal mental health disorder, paternal mental health disorder,smoking during pregnancy, alcohol use during pregnancy and child BMI z-score	1	1	1	0	2	0	1	1	7	27
2018	Shen et al	Associations among maternal pre-pregnancy body mass index, gestational weight gain and risk of autism in the Han Chinese population	Case–Control Study	China(NR)	Elim Training Center for Children with Autism	2897	mother	underweight <18.5, normal (18.5-24.0), overweight(24.0 -28.0), obese ≥28.0	BMI classification standards for the Chinese population(2002)	self-report	2–9y	child’s gender, child age,parental age,maternal history of alcoholism/drug use during pregnancy,family annual income	1	1	1	1	2	0	1	0	7	28
2019	Varcin et al	Maternal pre-pregnancy weight and autistic-like traits among offspring in the general population	prospective study	Australian(1989)	Western Australian Pregnancy Cohort (Raine) Study	1238	mother	underweight (＜18.5), normal(18.50–24.99), overweight (25.00-29.99),and obese (≥30.00)	WHO(2000)	self-report and research staff	19-20y	Adjusted for paternal obesity at time of pregnancy, maternal age at conception, maternal smoking during pregnancy, alcohol consumption during pregnancy, maternal hypertensive diseases of pregnancy, maternal education, family income at time of pregnancy, threatened abortion, offspring gender, diabetes, and parity	1	1	0	1	2	0	1	1	7	29
2019	Grudzinski et al	Maternal pre-pregnancy weight status and health care use for mental health conditions in the offspring	retrospective cohort study	Canada(1989)	Nova Scotia population-based cohort	38211	mother	underweight (＜18.5), normal(18.50–24.99), overweight (25.00-29.99),and obese (≥30.00)	WHO(2000)	medical records	0-18y	maternal age, area of residence, area-level income quintile, marital status, parity,maternal psychiatric disorders during pregnancy, and smoking in pregnancy	1	1	1	0	2	1	1	0	7	30
2020	Robinson et al	Parental Weight Status and Offspring Behavioral Problems and Psychiatric Symptoms	prospective cohort study	USA (2008)	Upstate KIDS	2870	mother;father	underweight/normal (<25.1)overweight (25.00-29.99),and obese class I (30.0–34.9),obese class II 35	WHO(NR)	medical records	7-8y	mother’s age, race/ethnicity, education, insurance status, smoking, alcohol intake, marital status, and PCOS diagnosis; parental age difference and BMI; parental history of affective disorders; and child's sex	1	1	1	1	2	0	1	0	7	31
2021	Yim et al	Association Between Periconceptional Weight of Maternal Grandmothers and Attention-Deficit/Hyperactivity Disorder in Grandchildren	prospective study	USA(2001)	Nurses’ Mothers’ Cohort Study	44720	mother	underweight (＜18.5), normal(18.50–24.99), overweight (25.00-29.99),and obese (≥30.00)	WHO(2000)	self-report	NA	grandmother (G0) race/ethnicity, grandmother and grandfather educational levels, grandfather occupation, grandmother lifetime history of depression, maternal (G1) year of birth, and G1 smoking status at baseline.	1	1	0	1	2	0	1	1	7	32
2022	Parker et al	Pre-pregnancy body mass index and parent and teacher-reported behavioral outcomes among offspring in childhood	prospective study	USA(NA)	NA	484	mother	underweight (＜18.5), normal(18.50–24.99), overweight (25.00-29.99),and obese (≥30.00)	CDC(2019)	self-report	5-12y	Adjusted for maternal age, maternal education, marital status, periconceptional alcohol use, periconceptional smoking, and weighted by stabilized inverse probabilities of participation (SIPW)	1	1	0	0	2	0	1	1	6	33
2020	Kong et al	Associations of Different Types of Maternal Diabetes and Body Mass Index With Offspring Psychiatric Disorders	prospective study	Finland(2004)	Finland population-based registry cohort	34892	mother	underweight (＜18.5), normal(18.50–24.99), overweight (25.00-29.99),and obese class I (30.0–34.9),obese class II / III (≥35.0)	WHO(NR)	medical records	0-11y	offspring birth year,sex, perinatal problems and offspring birth weight according to gestational age, number of fetuses, mode of delivery, maternal age at delivery, parity, family situation, mother’s country of birth, and maternal smoking were obtained from the drugs and pregnancy database, Maternal Psychiatric Disorders	1	1	1	0	2	1	1	1	8	34
2021	Matias et al	Maternal prepregnancy weight and gestational weight gain in association with autism and developmental disorders in offspring	case–control study	USA(2003)	Study to Explore Early Development(SEED)	4409	mother	underweight (＜18.5), normal(18.50–24.99), overweight (25.00-29.99),and obese class I (30.0–34.9),obese class II / III (≥35.0)	NIH(2000) National Institutesof Health	medical records	2-5y	maternal age,education,race/ethnicity,parity,smoking,income,and site	1	1	1	1	2	0	1	0	7	35

## Sheet: Other mental diseases
Years	Authors	Title	Outcomes	Diagnostic method	Outcome definition	Outcome information	Exposure	BMI classification	Effect size(ES)	Adjusted ES	Lower ES(95%CI)	Upper ES(95%CI)
2000	Schaefer, C. A., A. S. Brown, R. J. Wyatt, J. Kline, M. D. Begg, M. A. Bresnahan, and E. S. Susser	Maternal prepregnant body mass and risk of schizophrenia in adult offspring	schizophrenia or schizophrenia spectrum disorder	diagnostic interview and medical record	Interview materials and abstracted medical records were independently reviewed by three psychiatrists.	diagnostic interview;medical record	mother	above average (27.0-29.9)	RR	1.8	0.75	4.3
								high (≥30.0)	RR	2.9	1.3	6.6
2010	Rodriguez, A.	Maternal pre-pregnancy obesity and risk for inattention and negative emotionality in children	Presence of negative emotions	SDQ	NR	teacher report	mother	Overweight	OR	1.38	0.87	2.22
								Obese	OR	1.88	0.96	3.68
			Negative emotional intensity		NR			Overweight	OR	1.31	0.81	2.13
								Obese	OR	2.45	1.27	4.69
			Negative emotion regulation		NR			Overweight	OR	1.42	0.89	2.25
								Obese	OR	2.46	1.29	4.68
			Presence of negative emotions		NR	mother report		Overweight	OR	1.01	0.68	1.51
								Obese	OR	1.14	0.63	2.06
			Negative emotional intensity		NR			Overweight	OR	0.98	0.67	1.43
								Obese	OR	0.91	0.51	1.64
			Negative emotion regulation		NR			Overweight	OR	1.26	0.88	1.82
								Obese	OR	1.1	0.62	1.95
2013	Robinson, M.	Pre-pregnancy maternal overweight and obesity increase the risk for affective disorders in offspring	affective problems	CBCL/DSM-IV	Researcher applied the recommended clinical cutoff scores (by age and sex) to the T-scores to obtain a binary variable indicative of clinically significant affective problems.	assessd by primary caregiver	mother	Overweight	OR	1.51	1.08	2.12
								Obese	OR	1.72	1.11	2.67
2012	Hinkle, S. N., L. A. Schieve, A. D. Stein, D. W. Swan, U. Ramakrishnan, and A. J. Sharma	Associations between maternal prepregnancy body mass index and child neurodevelopment at 2 years of age	psychomotor development	Bayley Short Form-Research Edition/ psychomotor development index (BSF-R/PDI)	Researcher used a cutoff of score ＜40 to represent children with mild or severe delay	assessed by certified fieldworkers	mother	overweight	RR	1.02	0.86	1.22
								obese class I	RR	0.97	0.74	1.29
								obese class II/ III	RR	1.17	0.85	1.62
2012	Krakowiak, P., C. K. Walker, A. A. Bremer, A. S. Baker, S. Ozonoff, R. L. Hansen, and I. Hertz-Picciotto	Maternal metabolic conditions and risk for autism and other neurodevelopmental disorders	DD without ASD(developmental delays)	Mullen Scales of Early Learning (MSEL) and Vineland Adaptive Behavior Scales (VABS)	children with composite scores ,＜70 on the MSEL and/or VABS	diagnostic interview	mother	Obese	OR	2.08	1.2	3.61
2013	Hinkle, S. N., A. J. Sharma, S. Y. Kim, and L. A. Schieve	Maternal prepregnancy weight status and associations with children's development and disabilities at kindergarten	fine motor	Bayley Scales of Infant Development-II (BSID-II)	Children who did not successfully pass the gate building assessment and at least half of the copy shape assessments were classified as having low fine motor function	assessed by certified fieldworkers	mother	overweight	RR	0.97	0.63	1.51
								obese class I	RR	1.29	0.82	2.03
								obese classes II and III	RR	1.49	0.85	2.61
			gross motor		Children who passed less than half of the gross motor tasks were classified as having low gross motor function			overweight	RR	1.42	1.01	2
								obese class I	RR	1.09	0.65	1.84
								obese classes II and III	RR	1.73	1.16	2.58
2015	Torres-Espinola, F. J., S. K. Berglund, L. M. García-Valdés, M. T. Segura, A. Jerez, D. Campos, R. Moreno-Torres, R. Rueda, A. Catena, M. Pérez-García, and C. Campoy	Maternal Obesity, Overweight and Gestational Diabetes Affect the Offspring Neurodevelopment at 6 and 18 Months of Age--A Follow Up from the PREOBE Cohort	Composite motor score	Bayley Scales of Infant Development, Third Edition (BSID-III)	the Bayley scores were all dichotomized using the 50th percentile	assesed by licensed pediatric psychologist	mother 0.5y	Overweight	OR	1.058	0.427	2.625
								Obese	OR	1.137	0.38	3.4
							1.5y	Overweight	OR	0.678	0.271	1.693
								Obese	OR	0.351	0.107	1.157
			Composite socio emotional				mother 0.6y	Overweight	OR	1.53	0.625	3.747
								Obese	OR	0.706	0.225	2.213
							1.5y	Overweight	OR	1.002	0.409	2.457
								Obese	OR	0.974	0.327	2.901
2015	Jo, H., L. A. Schieve, A. J. Sharma, S. N. Hinkle, R. Li, and J. N. Lind	Maternal prepregnancy body mass index and child psychosocial development at 6 years of age	depression or anxiety	Previous Diagnosis	NR	mother report	mother	Overweight	OR	0.98	0.24	4.03
								Obese I	OR	0.73	0.09	6.32
								Obesell/III	OR	2.95	0.78	11.12
2015	Jo, H., L. A. Schieve, A. J. Sharma, S. N. Hinkle, R. Li, and J. N. Lind	Maternal prepregnancy body mass index and child psychosocial development at 6 years of age	motor skills	Receiving Services	NR	mother report	mother	Overweight	OR	0.62	0.29	1.31
								Obese I	OR	0.31	0.09	1.06
								Obesell/III	OR	1.11	0.48	2.55
2016	Li, M., M. D. Fallin, A. Riley, R. Landa, S. O. Walker, M. Silverstein, D. Caruso, C. Pearson, S. Kiang, J. L. Dahm, X. Hong, G. Wang, M.-C. Wang, B. Zuckerman, and X. Wang	The association of maternal obesity and diabetes with autism and other developmental disabilities	developmental delay (language delay,coordination disorders, or learning disorders)	ICD-9	code 315.0–315.5	medical record	mother	Overweight	HR	0.99	0.84	1.17
								Obese	HR	1.22	1.03	1.45
2017	Yeung, E. H., R. Sundaram, A. Ghassabian, Y. Xie, and G. B. Louis	Parental obesity and early childhood development	developmental delay(fine motor, gross motor, communication,personal-social functioning, and problem-solving ability)	Ages and Stages Questionnaire (ASQ)	scores 2 SDs below the mean for the child’s age per ASQ instructions	parent report	mother	Overweight	OR	0.99	0.75	1.3
								Obese I	OR	1.2	0.91	1.59
								Obese ll	OR	1.08	0.77	1.52
								Obese III	OR	1.36	0.95	1.93
							father	Obese	OR	1.08	0.8	1.44
2019	Grudzinski, A., L. A. Campbell, L. Liu, M. M. Brown, L. Dodds, and S. Kuhle	Maternal pre-pregnancy weight status and health care use for mental health conditions in the offspring	Any mental health disorder(mood, anxiety, and adjustment disorders,conduct disorder,ADHD)	ICD-9	code 296, 300, 308, 309, 311-314	medical record	mother	Overweight	IRR	1.03	0.97	1.09
								Obese	IRR	1.26	1.19	1.34
2020	Robinson, S. L., A. Ghassabian, R. Sundaram, M. H. Trinh, T. C. Lin, E. M. Bell, and E. Yeung	Parental Weight Status and Offspring Behavioral Problems and Psychiatric Symptoms	Any mental health disorder	SDQ	emotional symptoms ≥3	mother report	mother	Overweight	RR	0.92	0.64	1.32
								Obese I	RR	1.26	0.84	1.89
								Obese ll	RR	1.3	0.85	1.98
							father	Overweight	RR	0.88	0.61	1.28
								Obese I	RR	0.95	0.6	1.5
								Obese ll	RR	1.16	0.69	1.95
					peer relationship problems ≥2		mother	Overweight	RR	0.94	0.67	1.32
								Obese I	RR	0.92	0.58	1.45
								Obese ll	RR	1.38	0.95	2.02
							father	Overweight	RR	0.83	0.58	1.18
								Obese I	RR	0.92	0.6	1.42
								Obese ll	RR	0.85	0.5	1.46
					conduct problems≥2		mother	Overweight	RR	1.08	0.78	1.51
								Obese I	RR	1.1	0.73	1.66
								Obese ll	RR	1.26	0.86	1.84
							father	Overweight	RR	0.73	0.52	1.04
								Obese I	RR	1.02	0.68	1.53
								Obese ll	RR	1.04	0.64	1.67
					prosocial behaviors ≤6		mother	Overweight	RR	0.68	0.37	1.27
								Obese I	RR	0.87	0.41	1.86
								Obese ll	RR	1.55	0.84	2.89
							father	Overweight	RR	0.79	0.45	1.4
								Obese I	RR	0.86	0.42	1.75
								Obese ll	RR	0.9	0.34	2.38
					anxiety Previous Diagnosis		mother	Overweight	RR	1.28	0.85	1.91
								Obese I	RR	1.55	0.95	2.54
								Obese ll	RR	1.29	0.77	2.15
							father	Overweight	RR	1.13	0.72	1.78
								Obese I	RR	1.22	0.7	2.1
								Obese ll	RR	1.27	0.66	2.43
2020	Kong, L., I. A. K. Nilsson, K. Brismar, M. Gissler, and C. Lavebratt	Associations of Different Types of Maternal Diabetes and Body Mass Index With Offspring Psychiatric Disorders	Any mental health disorder	ICD-10	F30-F39,F92(Mood disorders);F40-F43,F93(Anxiety disorders);F50 (Eating disorders);F51(Sleeping disorders);F60-F69(Personality disorders);F70-F79(Intellectual disabilities);F80-F83(Specific developmental disorders);F84(Autism spectrum disorder);F90-F91(Attention-deficit/hyperactivity disorder and conduct disorders);F98 (Other behavioral and emotional disorders)	medical record	mother	Overweight	HR	1.07	1.04	1.11
								Obese I	HR	1.3	1.24	1.36
								Obesell/III	HR	1.43	1.33	1.54
2021	Matias, S. L., M. Pearl, K. Lyall, L. A. Croen, T. V. E. Kral, D. Fallin, L. C. Lee, C. B. Bradley, L. A. Schieve, and G. C. Windham	Maternal prepregnancy weight and gestational weight gain in association with autism and developmental disorders in offspring	other developmental disorders without ASD	(1) a previous diagnosis, (2) an SCQ score ≥11,		parent report	mother	Overweight	OR	1.09	0.91	1.3
								Obese I	OR	1.21	0.95	1.55
								Obesell/III	OR	1.61	1.22	2.13

## Sheet: Behavioral problems
Years	Authors	Title	Outcomes	Diagnostic method	Outcome definition	Outcome information	Exposure	BMI classification	Effect size(ES)	Adjusted ES	Lower ES(95%CI)	Upper ES(95%CI)
2011	Brion, M. J., M. Zeegers, V. Jaddoe, F. Verhulst, H. Tiemeier, D. A. Lawlor, and G. D. Smith	Intrauterine effects of maternal prepregnancy overweight on child cognition and behavior in 2 cohorts	total behavioral problems	Strengths and Difficulties Questionnaire (SDQ)	NR	assessed by mother	mother(British)	overweight/obese	OR	1.01	0.9	1.15
							father(British)	overweight/obese	OR	0.94	0.85	1.04
				Child Behavior Checklist (CBCL)	NR		mother(Dutch)	overweight/obese	OR	1.21	1	1.47
							father(Dutch)	overweight/obese	OR	0.99	0.85	1.16
				Strengths and Difficulties Questionnaire (SDQ)	NR	assessed by teacher	mother(British)	overweight/obese	OR	1.1	0.92	1.32
							father(British)	overweight/obese	OR	1.13	0.98	1.31
2010	Rodriguez, A.	Maternal pre-pregnancy obesity and risk for inattention and negative emotionality in children	Difficulties present	SDQ	NR	teacher report	mother	Overweight	OR	1.81	1.22	2.69
								Obese	OR	1.18	0.63	2.2
			Difficulties present ≥6 months					Overweight	OR	1.66	1.09	2.54
								Obese	OR	1.28	0.66	2.48
			Difficulties in group situations					Overweight	OR	1.3	0.88	1.91
								Obese	OR	0.91	0.49	1.68
			Difficulties present ≥6 months			mother report		Overweight	OR	1.45	0.99	2.13
								Obese	OR	1.1	0.6	2.02
			Difficulties in group situations					Overweight	OR	1.44	0.96	2.18
								Obese	OR	1.24	0.66	2.33
2013	Hinkle, S. N., A. J. Sharma, S. Y. Kim, and L. A. Schieve	Maternal prepregnancy weight status and associations with children's development and disabilities at kindergarten	Learning or behavioral disability	Bayley Scales of Infant Development-II (BSID-II)	Learning or behavioral disability classified as ever diagnosed with attention deficit hyperactivity disorder (ADHD), autism or pervasive development disorder (PDD), oppositional defiant disorder (ODD), intellectual disability, stuttering or other developmental delay.	assessed by certified fieldworkers	mother	overweight	RR	0.93	0.72	1.19
								obese class I	RR	1.24	0.91	1.7
								obese classes II and III	RR	1.65	1.24	2.18
2014	Tanda, R., and P. J. Salsberry	Racial differences in the association between maternal prepregnancy obesity and children’s behavior problems	Behavioral Problems	Behavior Problem Index(BPI)	Mothers rated scores higher than population-normed scores	mother report	mother white	Overweight	OR	1.24	0.87	1.77
								Obese	OR	1.78	1.16	2.73
							African-American	Overweight	OR	1.14	0.75	1.73
								Obese	OR	0.94	0.54	1.62
2014	Antoniou, E. E., T. Fowler, K. Reed, T. R. Southwood, J. P. McCleery, and M. P. Zeegers	Maternal pre-pregnancy weight and externalising behaviour problems in preschool children: A UK-based twin study	Total Behavioral problems	Child Behavior Checklist for toddlers (CBCL/1½-5)	Children were categorised as being in the borderline/clinical range when their T score ≥60.	mother report	mother	overweight/obese	OR	1.18	0.7	2
2015	Jo, H., L. A. Schieve, A. J. Sharma, S. N. Hinkle, R. Li, and J. N. Lind	Maternal prepregnancy body mass index and child psychosocial development at 6 years of age	total behavioral problems	SDQ	The 4 SDQ subscale scores and the total difficulties score were dichotomized as low versus moderate/high difficulties.	mother report	mother	Overweight	OR	0.9	0.52	1.54
								Obese I	OR	1.06	0.56	2.03
								Obesell/III	OR	1.88	1.04	3.39
2017	Mikkelsen, S. H., L. Hohwu, J. Olsen, B. H. Bech, Z. Liew, and C. Obel	Parental Body Mass Index and Behavioral Problems in Their Offspring: A Danish National Birth Cohort Study	Total behavioral difficulties	SDQ	total difficulties score (girls: 12–40 and boys 14–40)	parent report	mother	Overweight	OR	1.33	1.13	1.57
								Obese	OR	1.83	1.49	2.25
							father	Overweight	OR	1.18	1.03	1.37
								Obese	OR	1.77	1.41	2.22
2018	Menting, M. D., C. van de Beek, S. R. de Rooij, R. C. Painter, T. G. M. Vrijkotte, and T. J. Roseboom	The association between pre-pregnancy overweight/obesity and offspring's behavioral problems and executive functioning	Total behavioral difficulties	SDQ	dichotomized into normal and borderline/clinical score using the 90th percentile score	mother report	mother	Overweight	OR	1.3	0.96	1.76
								Obese	OR	1.78	1.17	2.69
						teacher report	mother	Overweight	OR	1.32	1	1.74
								Obese	OR	1.5	0.99	2.27
2022	Parker, S. E., J. M. Carlson, N. Kebede, M. M. Werler, and P. A. Janulewicz	Pre-pregnancy body mass index and parent and teacher-reported behavioral outcomes among offspring in childhood	behavior problems	CBCL	broadband scales: T ≥60; syndrome scales T ≥65	mother report	mother	Overweight	RR	0.9	0.4	1.7
								Obese	RR	0.9	0.4	2.2
				Teacher Report Form (TRF)		teacher report		Overweight	RR	1.4	0.8	2.3
								Obese	RR	1.5	0.8	2.7

## Sheet: Cognitive intellectual delay
Years	Authors	Title	Outcomes	Diagnostic method	Outcome definition	Outcome information	Exposure	BMI classification	Effect size(ES)	Adjusted ES	Lower ES(95%CI)	Upper ES(95%CI)
2008	Heikura, U., A. Taanila, A.-L. Hartikainen, P. Olsen, S.-L. Linna, L. von Wendt, and M.-R. Järvelin	Variations in prenatal sociodemographic factors associated with intellectual disability: a study of the 20-year interval between two birth cohorts in northern Finland	intellectual disability	ICD-9	The definition of ID as an IQ of 70 or below followed the Finnish version of ICD-9	administered by a psychologist	mother NFBC*1966	overweight 25.0-29.9	OR	0.9	0.5	1.6
								obese≥30.0	OR	1	0.4	2.5
							NFBC*1986	overweight 25.0-29.9	OR	1.4	0.6	3.1
								obese≥30.0	OR	2.6	0.9	7.7
2011	Brion, M. J., M. Zeegers, V. Jaddoe, F. Verhulst, H. Tiemeier, D. A. Lawlor, and G. D. Smith	Intrauterine effects of maternal prepregnancy overweight on child cognition and behavior in 2 cohorts	general intelligence	Wechsler Intelligence Scale for Children II	NR	assessed by trained psychologists	mother(British)	overweight/obese	OR	0.84	0.73	0.98
							father(British)	overweight/obese	OR	0.96	0.85	1.08
			Nonverbal skills	Diagnostic Analysis of Nonverbal Accuracy test (DANVA)	NR	assessed by mother	mother(British)	overweight/obese	OR	0.98	0.84	1.14
							father(British)	overweight/obese	OR	0.97	0.85	1.09
							mother(Dutch)	overweight/obese	OR	1.08	0.9	1.3
							father(Dutch)	overweight/obese	OR	1.01	0.87	1.17
			Language—sentence length	MacArthur Toddler Communication questionnaire	NR	assessed by mother	mother(British)	overweight/obese	OR	0.88	0.77	1
							father(British)	overweight/obese	OR	1.05	0.95	1.17
							mother(Dutch)	overweight/obese	OR	0.9	0.75	1.07
							father(Dutch)	overweight/obese	OR	0.9	0.77	1.03
			Language—word	MacArthur Toddler Communication questionnaire	NR	assessed by mother	mother(British)	overweight/obese	OR	0.94	0.83	1.07
							father(British)	overweight/obese	OR	1.09	0.99	1.21
							mother(Dutch)	overweight/obese	OR	0.91	0.76	1.09
							father(Dutch)	overweight/obese	OR	1	0.86	1.15
2012	Hinkle, S. N., L. A. Schieve, A. D. Stein, D. W. Swan, U. Ramakrishnan, and A. J. Sharma	Associations between maternal prepregnancy body mass index and child neurodevelopment at 2 years of age	language and cognitive abilities	Bayley Short Form-Research Edition/ mental development index(BSF-R/MDI)	Researcher used a cutoff of score ＜40 to represent children with mild or severe delay	assessed by certified fieldworkers	mother	overweight	RR	1.03	0.86	1.22
								obese class I	RR	0.94	0.73	1.23
								obese class II/ III	RR	1.38	1.03	1.84
2013	Mann, J. R., S. W. McDermott, J. Hardin, C. Pan, and Z. Zhang	Pre-pregnancy body mass index, weight change during pregnancy, and risk of intellectual disability in children	intellectual disability	ICD-9(code 317-319)	Identified as having ID in specialeducation, Department of Disabilities and Special Needs(DDSN), or Medicaid billing records	medical records	mother	overweight	OR	1.16	1.03	1.3
								obese class I	OR	1.23	1.07	1.41
								obese class II	OR	1.29	1.08	1.54
								obese class III	OR	1.76	1.46	2.13
			Severe ID					overweight	OR	1.21	0.9	1.63
								obese class I	OR	1.54	1.11	2.14
								obese class II	OR	1.63	1.08	2.47
								obese class III	OR	2.08	1.33	3.24
2015	Torres-Espinola, F. J., S. K. Berglund, L. M. García-Valdés, M. T. Segura, A. Jerez, D. Campos, R. Moreno-Torres, R. Rueda, A. Catena, M. Pérez-García, and C. Campoy	Maternal Obesity, Overweight and Gestational Diabetes Affect the Offspring Neurodevelopment at 6 and 18 Months of Age--A Follow Up from the PREOBE Cohort	Cognitive composite score	Bayley Scales of Infant Development, Third Edition (BSID-III)	the Bayley scores were all dichotomized using the 50th percentile	assesed by licensed pediatric psychologist	mother 0.5y	Overweight	OR	1.543	0.628	3.793
								Obese	OR	2.31	0.777	6.866
							mother 1.5y	Overweight	OR	2.457	0.914	6.606
								Obese	OR	0.978	0.242	3.957
			Composite language score				mother 0.5y	Overweight	OR	2.756	1.099	6.91
								Obese	OR	3.297	1.087	10.003
							mother 1.5y	Overweight	OR	1.145	0.472	2.781
								Obese	OR	0.335	0.104	1.08
2015	Jo, H., L. A. Schieve, A. J. Sharma, S. N. Hinkle, R. Li, and J. N. Lind	Maternal prepregnancy body mass index and child psychosocial development at 6 years of age	language therapy	Receiving Services	NR	mother report	mother	Overweight	OR	1.16	0.76	1.78
								Obese I	OR	0.67	0.35	1.25
								Obesell/III	OR	1.87	1.12	3.15
2016	Li, M., M. D. Fallin, A. Riley, R. Landa, S. O. Walker, M. Silverstein, D. Caruso, C. Pearson, S. Kiang, J. L. Dahm, X. Hong, G. Wang, M.-C. Wang, B. Zuckerman, and X. Wang	The association of maternal obesity and diabetes with autism and other developmental disabilities	intellectual disability	ICD-9	code 317, 318.0–318.2, and 319	medical record	mother	Overweight	HR	0.87	0.56	1.34
								Obese	HR	1.64	1.09	2.45

## Sheet: ADHD
Years	Authors	Title	Outcomes	Diagnostic method	Outcome definition	Outcome information	Exposure	BMI classification	Effect size(ES)	Adjusted ES	Lower ES(95%CI)	Upper ES(95%CI)
2008	Rodriguez, A., J. Miettunen, T. B. Henriksen, J. Olsen, C. Obel, A. Taanila, H. Ebeling, K. M. Linnet, I. Moilanen, and M. R. Järvelin	Maternal adiposity prior to pregnancy is associated with ADHD symptoms in offspring: Evidence from three prospective pregnancy cohorts	ADHD	SDQ;RB2	Teacher rated a high ADHD symptom score as a total of 4 points or more	teacher report	mother	Overweight：28.2 (1.9)	OR	1.37	1.07	1.75
								Obese：36.2 (3.2)	OR	1.89	1.13	3.15
2010	Rodriguez, A.	Maternal pre-pregnancy obesity and risk for inattention and negative emotionality in children	High inattention symptom score	DSM-IV	NR	teacher report	mother	Overweight	OR	2	1.2	3.35
								Obese	OR	2.09	1.19	4.82
			High hyperactivity symptom score					Overweight	OR	1.57	0.95	2.59
								Obese	OR	0.7	0.28	1.74
			High inattention symptom score			mother report		Overweight	OR	1.27	0.85	1.9
								Obese	OR	1.01	0.53	1.89
			High hyperactivity symptom score					Overweight	OR	1.25	0.86	1.83
								Obese	OR	0.95	0.52	1.75
2014	Chen, Q., A. Sjolander, N. Langstrom, A. Rodriguez, E. Serlachius, B. M. D'Onofrio, P. Lichtenstein, and H. Larsson	Maternal pre-pregnancy body mass index and offspring attention deficit hyperactivity disorder: a population-based cohort study using a sibling-comparison design	ADHD	ICD-9: 314; ICD-10: F90;DSM-IV-TR: 314	one primary diagnosis and up to eight secondary diagnoses	medical record	mother	Overweight	HR	1.23	1.18	1.27
								Obese	HR	1.64	1.57	1.73
2015	Jo, H., L. A. Schieve, A. J. Sharma, S. N. Hinkle, R. Li, and J. N. Lind	Maternal prepregnancy body mass index and child psychosocial development at 6 years of age	ADHD	Previous Diagnosis	NR	mother report	mother	Overweight	OR	1.83	0.76	4.39
								Obese I	OR	1.03	0.31	3.48
								Obese ll/III	OR	3.76	1.41	10.05
2016	Li, M., M. D. Fallin, A. Riley, R. Landa, S. O. Walker, M. Silverstein, D. Caruso, C. Pearson, S. Kiang, J. L. Dahm, X. Hong, G. Wang, M.-C. Wang, B. Zuckerman, and X. Wang	The association of maternal obesity and diabetes with autism and other developmental disabilities	ADHD	ICD-9	code 314.0–314.9	medical record	mother	Overweight	HR	1.13	0.82	1.56
								Obese	HR	1.26	0.88	1.8
2017	Casas, M., J. Forns, D. Martínez, M. Guxens, A. Fernandez-Somoano, J. Ibarluzea, N. Lertxundi, M. Murcia, M. Rebagliato, A. Tardon, J. Sunyer, and M. Vrijheid	Maternal pre-pregnancy obesity and neuropsychological development in pre-school children: A prospective cohort study	Inattention	ADHD – Criteria of Diagnostic and Statistical Manual of Mental Disorders – 4th Edition (ADHD-DSM-IV)	the Cronbach’s alpha coefficient obtaining was 0.92 (inattention) and 0.90 (hyperactivity)	teacher report	mother	Overweight	IRR	1.05	0.55	1.99
								Obese	IRR	1.4	0.44	4.53
							father		IRR	1.06	0.59	1.92
			Hyperactivity						IRR	2.12	0.73	6.17
							mother		IRR	1	0.82	1.23
									IRR	1.03	0.7	1.52
							father		IRR	1.08	0.9	1.3
									IRR	1.38	0.96	1.99
2018	Andersen, C. H., P. H. Thomsen, E. A. Nohr, and S. Lemcke	Maternal body mass index before pregnancy as a risk factor for ADHD and autism in children	ADHD	ICD-10	code F90.0/F90.1/F98.8 or received at least one prescription for ADHD medication	medical records	mother	Overweight	HR	1.28	1.15	1.41
								Obese I	HR	1.47	1.26	1.71
								Obese ll/III	HR	1.95	1.58	2.4
2019	Grudzinski, A., L. A. Campbell, L. Liu, M. M. Brown, L. Dodds, and S. Kuhle	Maternal pre-pregnancy weight status and health care use for mental health conditions in the offspring	ADHD	ICD-9	code 314	medical records	mother	Overweight	IRR	1.09	0.95	1.26
								Obese	IRR	1.45	1.24	1.69
2020	Robinson, S. L., A. Ghassabian, R. Sundaram, M. H. Trinh, T. C. Lin, E. M. Bell, and E. Yeung	Parental Weight Status and Offspring Behavioral Problems and Psychiatric Symptoms	ADHD	Previous Diagnosis	NR	mother report	mother	Overweight	RR	1.14	0.78	1.69
								Obese I	RR	1.96	1.29	2.98
								Obese ll	RR	1.82	1.21	2.74
							father	Overweight	RR	1.05	0.69	1.61
								Obese I	RR	1.25	0.76	2.06
								Obese ll	RR	1.49	0.87	2.55
				Vanderbilt ADHD Diagnostic Parent Rating Scale (VADPRS)	somewhat of a problem or problematic on any of the 8 performance items and often or very often on 6 items for the subtype scales	mother report	mother	Overweight	RR	1.08	0.74	1.57
								Obese I	RR	1.77	1.18	2.66
								Obese ll	RR	1.78	1.21	2.62
							father	Overweight	RR	0.99	0.67	1.48
								Obese I	RR	1.16	0.72	1.88
								Obese ll	RR	1.34	0.8	2.23
				SDQ	hyperactivity/inattention ≥5		mother	Overweight	RR	1.29	0.91	1.83
								Obese I	RR	1.91	1.31	2.8
								Obese ll	RR	1.86	1.28	2.7
							father	Overweight	RR	0.79	0.56	1.12
								Obese I	RR	1.07	0.72	1.59
								Obese ll	RR	1.05	0.66	1.66
2021	Yim, G., A. Roberts, A. Ascherio, D. Wypij, M. A. Kioumourtzoglou, and M. G. Weisskopf	Association Between Periconceptional Weight of Maternal Grandmothers and Attention-Deficit/Hyperactivity Disorder in Grandchildren	ADHD	Previous Diagnosis	NR	mother report	mother	Overweight	OR	1.13	1.02	1.26
								Obese	OR	1.27	1.07	1.49

## Sheet: ASD
Years	Authors	Title	Outcomes	Diagnostic method	Outcome definition	Outcome information	Exposure	BMI classification	Effect size(ES)	Adjusted ES	Lower ES(95%CI)	Upper ES(95%CI)
2011	Lyall, K., D. L. Pauls, S. L. Santangelo, S. Santangelo, D. Spiegelman, and A. Ascherio	Maternal early life factors associated with hormone levels and the risk of having a child with an autism spectrum disorder in the nurses health study II	ASD	questionnaire	mother reported having had a child with autism, Asperger syndrome, or other autism spectrum	mother report	mother at 18	Overweigh	RR	1.09	0.81	1.48
								Obesity	RR	2.03	1.34	3.08
							mother at baseline	Overweigh	RR	1.13	0.91	1.39
								Obesity	RR	1.02	0.78	1.35
2012	Krakowiak, P., C. K. Walker, A. A. Bremer, A. S. Baker, S. Ozonoff, R. L. Hansen, and I. Hertz-Picciotto	Maternal metabolic conditions and risk for autism and other neurodevelopmental disorders	ASD	Autism Diagnostic Interview, Revised (ADI-R) and Autism Diagnostic Observation Schedule(ADOS)	children with scores above the ASD cutoff (≥15) were assessed with the ADOS and ADI-R,and reclassified to ASD if criteria were satisfied	diagnostic interview	mother	Obese	OR	1.67	1.1	2.56
2014	Moss, B. G., and D. C. Chugani	Increased risk of very low birth weight, rapid postnatal growth, and autism in underweight and obese mothers	ASD	Previous Diagnosis	NA	parent report	mother	Overweigh	OR	0.87	0.36	2.07
								Obesity	OR	0.67	0.27	1.69
2014	Surén, P., N. Gunnes, C. Roth, M. Bresnahan, M. Hornig, D. Hirtz, K. K. Lie, W. I. Lipkin, P. Magnus, T. Reichborn-Kjennerud, S. Schjølberg, E. Susser, A.-S. Øyen, G. D. Smith, and C. Stoltenberg	Parental obesity and risk of autism spectrum disorder	ASD	Diagnostic and Statistical Manual of Mental Disorders (DSM),codes 299.00 and 299.80; ASD(F84.0,F84.1,F84.5,F84.8,F84.9);Autism Diagnostic Interview	Diagnostic conclusions were best-estimate clinical diagnoses derived from test and interview results and from information collected from Norwegian Patient Register (NPR) or parents and teachers.	medical records	mother	Overweigh	OR	1.26	0.96	1.65
								Obesity	OR	1.09	0.74	1.59
							father	Overweigh	OR	1	0.78	1.28
								Obesity	OR	1.53	1.07	2.17
2015	Jo, H., L. A. Schieve, A. J. Sharma, S. N. Hinkle, R. Li, and J. N. Lind	Maternal prepregnancy body mass index and child psychosocial development at 6 years of age	ASD/DD	Previous Diagnosis	NR	mother report	mother	Overweight	OR	1.11	0.37	3.4
								Obese I	OR	NA	NA	NA
								Obesell/III	OR	3.21	0.97	10.64
2015	Xiang, A. H., X. Wang, M. P. Martinez, J. C. Walthall, E. S. Curry, K. Page, T. A. Buchanan, K. J. Coleman, and D. Getahun	Association of maternal diabetes with autism in offspring	ASD	ICD-9	ICD-9 codes 299.x or equivalent KPSC(Kaiser Permanente Southern California) hospitals codes.	medical records	mother	Overweigh	HR	1.11	0.91	1.35
								Obesity	HR	1.22	1	1.49
2016	Getz, K. D., M. T. Anderka, M. M. Werler, and S. S. Jick	Maternal Pre-pregnancy Body Mass Index and Autism Spectrum Disorder among Offspring: A Population-Based Case-Control Study	ASD	Previous Diagnosis	NA	medical records	mother	Overweigh	OR	1.2	1	1.44
								Obesity	OR	1.52	1.23	1.86
2016	Connolly, N., J. Anixt, P. Manning, D. Ping-I Lin, K. A. Marsolo, and K. Bowers	Maternal metabolic risk factors for autism spectrum disorder-An analysis of electronic medical records and linked birth data	ASD	ICD-9	codes 299.00/299.90	medical records	mother	Overweigh	OR	1.1	0.87	1.39
								Obesity	OR	1.5	1.21	1.86
2016	Li, M., M. D. Fallin, A. Riley, R. Landa, S. O. Walker, M. Silverstein, D. Caruso, C. Pearson, S. Kiang, J. L. Dahm, X. Hong, G. Wang, M.-C. Wang, B. Zuckerman, and X. Wang	The association of maternal obesity and diabetes with autism and other developmental disabilities	ASD	ICD-9	codes 299.00/299.90/299.80	medical record	mother	Overweight	HR	1.05	0.65	1.71
								Obese	HR	1.92	1.2	3.07
2017	Casas, M., J. Forns, D. Martínez, M. Guxens, A. Fernandez-Somoano, J. Ibarluzea, N. Lertxundi, M. Murcia, M. Rebagliato, A. Tardon, J. Sunyer, and M. Vrijheid	Maternal pre-pregnancy obesity and neuropsychological development in pre-school children: A prospective cohort study	ASD	CAST:Childhood Asperger Syndrome Test	the Cronbach’s alpha coefficient obtaining was 0.64	trained psychologists report	mother	Overweight	IRR	1.02	0.93	1.11
								Obese	IRR	1.06	0.91	1.23
							father	Overweight	IRR	1.08	0.97	1.2
								Obese	IRR	1.01	0.91	1.13
2018	Andersen, C. H., P. H. Thomsen, E. A. Nohr, and S. Lemcke	Maternal body mass index before pregnancy as a risk factor for ADHD and autism in children	ASD	ICD-10	code F84.0/F84.1/F84.5/F84.8/F84.9	medical records	mother	Overweight	HR	1.09	0.94	1.27
								Obese I	HR	1.39	1.11	1.75
								Obesell/III	HR	1.38	0.97	1.97
2018	Shen, Y., H. Dong, X. Lu, N. Lian, G. Xun, L. Shi, L. Xiao, J. Zhao, and J. Ou	Associations among maternal pre-pregnancy body mass index, gestational weight gain and risk of autism in the Han Chinese population	ASD	DSM-IV-TR	NR	psychiatric doctors report	mother	Overweight/Obese	OR	0.743	0.515	1.073
2019	Varcin, K. J., J. P. Newnham, and A. J. O. Whitehouse	Maternal pre-pregnancy weight and autistic-like traits among offspring in the general population	autistic-like traits	Autism Spectrum Quotient (AQ)	total score higher than 26	self-report	mother	Obese	OR	2.8	1.06	7.43
2021	Yim, G., A. Roberts, A. Ascherio, D. Wypij, M. A. Kioumourtzoglou, and M. G. Weisskopf	Association Between Periconceptional Weight of Maternal Grandmothers and Attention-Deficit/Hyperactivity Disorder in Grandchildren	ASD	Previous Diagnosis	NR	mother report	mother	Overweight/Obese	OR	1.13	1.02	1.26
								Obese	OR	1.27	1.07	1.49
2021	Matias, S. L., M. Pearl, K. Lyall, L. A. Croen, T. V. E. Kral, D. Fallin, L. C. Lee, C. B. Bradley, L. A. Schieve, and G. C. Windham	Maternal prepregnancy weight and gestational weight gain in association with autism and developmental disorders in offspring	ASD	(1) a previous ASD diagnosis, (2) an SCQ score ≥11, and/or (3) ASD symptoms noted by a SEED research clinician		parent report	mother	Overweight	OR	1.03	0.78	1.37
								Obese I	OR	0.99	0.66	1.49
								Obesell/III	OR	2.3	1.57	3.38
