# Supplementary material for: Effects of parental overweight and obesity on offspring’s mental health: A meta-analysis of observational studies
Source: PLoS One. 2022 Dec 22;17(12):e0276469. doi: 10.1371/journal.pone.0276469 (PMC9778529; doi:10.1371/journal.pone.0276469)
Supplement: S2 Appendix — (XLSX) [file pone.0276469.s009.xlsx]

## Sheet: Prospective
Years	Authors	Title	Outcomes	Diagnostic method	Outcome definition	Outcome information	Exposure	BMI classification	Effect size(ES)	Adjusted ES	Lower ES(95%CI)	Upper ES(95%CI)		Study	Exposure	Outcome	OR	ll	ul
2000	Schaefer, C. A., A. S. Brown, R. J. Wyatt, J. Kline, M. D. Begg, M. A. Bresnahan, and E. S. Susser	Maternal prepregnant body mass and risk of schizophrenia in adult offspring	schizophrenia or schizophrenia spectrum disorder	diagnostic interview and medical record	Interview materials and abstracted medical records were independently reviewed by three psychiatrists.	diagnostic interview;medical record	mother	above average (27.0-29.9)	RR	1.8	0.75	4.3		1	1.1	1.1.1	1.8	0.75	4.3
								high (≥30.0)	RR	2.9	1.3	6.6		2	1.2	1.1.2	2.9	1.3	6.6
2010	Rodriguez, A.	Maternal pre-pregnancy obesity and risk for inattention and negative emotionality in children	Presence of negative emotions	SDQ	NR	teacher report	mother	Overweight	OR	1.38	0.87	2.22		3	1.3	1.1.3	1.38	0.87	2.22
								Obese	OR	1.88	0.96	3.68		4	1.4	1.1.4	1.88	0.96	3.68
			Negative emotional intensity		NR			Overweight	OR	1.31	0.81	2.13		5	1.5	1.1.5	1.31	0.81	2.13
								Obese	OR	2.45	1.27	4.69		6	1.6	1.1.6	2.45	1.27	4.69
			Negative emotion regulation		NR			Overweight	OR	1.42	0.89	2.25		7	1.7	1.1.7	1.42	0.89	2.25
								Obese	OR	2.46	1.29	4.68		8	1.8	1.1.8	2.46	1.29	4.68
			Presence of negative emotions		NR	mother report		Overweight	OR	1.01	0.68	1.51		9	1.9	1.1.9	1.01	0.68	1.51
								Obese	OR	1.14	0.63	2.06		10	2	1.1.10	1.14	0.63	2.06
			Negative emotional intensity		NR			Overweight	OR	0.98	0.67	1.43		11	2.1	1.1.11	0.98	0.67	1.43
								Obese	OR	0.91	0.51	1.64		12	2.2	1.1.12	0.91	0.51	1.64
			Negative emotion regulation		NR			Overweight	OR	1.26	0.88	1.82		13	2.3	1.1.13	1.26	0.88	1.82
								Obese	OR	1.1	0.62	1.95		14	2.4	1.1.14	1.1	0.62	1.95
2013	Robinson, M.	Pre-pregnancy maternal overweight and obesity increase the risk for affective disorders in offspring	affective problems	CBCL/DSM-IV	Researcher applied the recommended clinical cutoff scores (by age and sex) to the T-scores to obtain a binary variable indicative of clinically significant affective problems.	assessd by primary caregiver	mother	Overweight	OR	1.51	1.08	2.12		15	2.5	1.1.15	1.51	1.08	2.12
								Obese	OR	1.72	1.11	2.67		16	2.6	1.1.16	1.72	1.11	2.67
2015	Torres-Espinola, F. J., S. K. Berglund, L. M. García-Valdés, M. T. Segura, A. Jerez, D. Campos, R. Moreno-Torres, R. Rueda, A. Catena, M. Pérez-García, and C. Campoy	Maternal Obesity, Overweight and Gestational Diabetes Affect the Offspring Neurodevelopment at 6 and 18 Months of Age--A Follow Up from the PREOBE Cohort	Composite motor score	Bayley Scales of Infant Development, Third Edition (BSID-III)	the Bayley scores were all dichotomized using the 50th percentile	assesed by licensed pediatric psychologist	mother 0.5y	Overweight	OR	1.058	0.427	2.625		17	2.7	1.1.17	1.058	0.427	2.625
								Obese	OR	1.137	0.38	3.4		18	2.8	1.1.18	1.137	0.38	3.4
							1.5y	Overweight	OR	0.678	0.271	1.693		19	2.9	1.1.19	0.678	0.271	1.693
								Obese	OR	0.351	0.107	1.157		20	3	1.1.20	0.351	0.107	1.157
			Composite socio emotional				mother 0.6y	Overweight	OR	1.53	0.625	3.747		21	3.1	1.1.21	1.53	0.625	3.747
								Obese	OR	0.706	0.225	2.213		22	3.2	1.1.22	0.706	0.225	2.213
							1.5y	Overweight	OR	1.002	0.409	2.457		23	3.3	1.1.23	1.002	0.409	2.457
								Obese	OR	0.974	0.327	2.901		24	3.4	1.1.24	0.974	0.327	2.901
2015	Jo, H., L. A. Schieve, A. J. Sharma, S. N. Hinkle, R. Li, and J. N. Lind	Maternal prepregnancy body mass index and child psychosocial development at 6 years of age	depression or anxiety	Previous Diagnosis	NR	mother report	mother	Overweight	OR	0.98	0.24	4.03		25	3.5	1.1.25	0.98	0.24	4.03
								Obese I	OR	0.73	0.09	6.32		26	3.6	1.1.26	0.73	0.09	6.32
								Obesell/III	OR	2.95	0.78	11.12		27	3.7	1.1.27	2.95	0.78	11.12
2015	Jo, H., L. A. Schieve, A. J. Sharma, S. N. Hinkle, R. Li, and J. N. Lind	Maternal prepregnancy body mass index and child psychosocial development at 6 years of age	motor skills	Receiving Services	NR	mother report	mother	Overweight	OR	0.62	0.29	1.31		28	3.8	1.1.28	0.62	0.29	1.31
								Obese I	OR	0.31	0.09	1.06		29	3.9	1.1.29	0.31	0.09	1.06
								Obesell/III	OR	1.11	0.48	2.55		30	4	1.1.30	1.11	0.48	2.55
2016	Li, M., M. D. Fallin, A. Riley, R. Landa, S. O. Walker, M. Silverstein, D. Caruso, C. Pearson, S. Kiang, J. L. Dahm, X. Hong, G. Wang, M.-C. Wang, B. Zuckerman, and X. Wang	The association of maternal obesity and diabetes with autism and other developmental disabilities	developmental delay (language delay,coordination disorders, or learning disorders)	ICD-9	code 315.0–315.5	medical record	mother	Overweight	HR	0.99	0.84	1.17		31	4.1	1.1.31	0.99	0.84	1.17
								Obese	HR	1.22	1.03	1.45		32	4.2	1.1.32	1.22	1.03	1.45
2017	Yeung, E. H., R. Sundaram, A. Ghassabian, Y. Xie, and G. B. Louis	Parental obesity and early childhood development	developmental delay(fine motor, gross motor, communication,personal-social functioning, and problem-solving ability)	Ages and Stages Questionnaire (ASQ)	scores 2 SDs below the mean for the child’s age per ASQ instructions	parent report	mother	Overweight	OR	0.99	0.75	1.3		33	4.3	1.1.33	0.99	0.75	1.3
								Obese I	OR	1.2	0.91	1.59		34	4.4	1.1.34	1.2	0.91	1.59
								Obese ll	OR	1.08	0.77	1.52		35	4.5	1.1.35	1.08	0.77	1.52
								Obese III	OR	1.36	0.95	1.93		36	4.6	1.1.36	1.36	0.95	1.93
							father	Obese	OR	1.08	0.8	1.44		37	4.7	1.1.37	0.92	0.64	1.32
2020	Robinson, S. L., A. Ghassabian, R. Sundaram, M. H. Trinh, T. C. Lin, E. M. Bell, and E. Yeung	Parental Weight Status and Offspring Behavioral Problems and Psychiatric Symptoms	Any mental health disorder	SDQ	emotional symptoms ≥3	mother report	mother	Overweight	RR	0.92	0.64	1.32		38	4.8	1.1.38	1.26	0.84	1.89
								Obese I	RR	1.26	0.84	1.89		39	4.9	1.1.39	1.3	0.85	1.98
								Obese ll	RR	1.3	0.85	1.98		40	5	1.1.40	0.94	0.67	1.32
							father	Overweight	RR	0.88	0.61	1.28		41	5.1	1.1.41	0.92	0.58	1.45
								Obese I	RR	0.95	0.6	1.5		42	5.2	1.1.42	1.38	0.95	2.02
								Obese ll	RR	1.16	0.69	1.95		43	5.3	1.1.43	1.08	0.78	1.51
					peer relationship problems ≥2		mother	Overweight	RR	0.94	0.67	1.32		44	5.4	1.1.44	1.1	0.73	1.66
								Obese I	RR	0.92	0.58	1.45		45	5.5	1.1.45	1.26	0.86	1.84
								Obese ll	RR	1.38	0.95	2.02		46	5.6	1.1.46	0.68	0.37	1.27
							father	Overweight	RR	0.83	0.58	1.18		47	5.7	1.1.47	0.87	0.41	1.86
								Obese I	RR	0.92	0.6	1.42		48	5.8	1.1.48	1.55	0.84	2.89
								Obese ll	RR	0.85	0.5	1.46		49	5.9	1.1.49	1.28	0.85	1.91
					conduct problems≥2		mother	Overweight	RR	1.08	0.78	1.51		50	6	1.1.50	1.55	0.95	2.54
								Obese I	RR	1.1	0.73	1.66		51	6.1	1.1.51	1.29	0.77	2.15
								Obese ll	RR	1.26	0.86	1.84		52	6.2	1.1.52	1.07	1.04	1.11
							father	Overweight	RR	0.73	0.52	1.04		53	6.3	1.1.53	1.3	1.24	1.36
								Obese I	RR	1.02	0.68	1.53		54	6.4	1.1.54	1.43	1.33	1.54
								Obese ll	RR	1.04	0.64	1.67		55	6.5	1.1.55	1.01	0.9	1.15
					prosocial behaviors ≤6		mother	Overweight	RR	0.68	0.37	1.27		56	6.6	1.1.56	1.21	1	1.47
								Obese I	RR	0.87	0.41	1.86		57	6.7	1.1.57	1.1	0.92	1.32
								Obese ll	RR	1.55	0.84	2.89		58	6.8	1.1.58	1.81	1.22	2.69
							father	Overweight	RR	0.79	0.45	1.4		59	6.9	1.1.59	1.18	0.63	2.2
								Obese I	RR	0.86	0.42	1.75		60	7	1.1.60	1.66	1.09	2.54
								Obese ll	RR	0.9	0.34	2.38		61	7.1	1.1.61	1.28	0.66	2.48
					anxiety Previous Diagnosis		mother	Overweight	RR	1.28	0.85	1.91		62	7.2	1.1.62	1.3	0.88	1.91
								Obese I	RR	1.55	0.95	2.54		63	7.3	1.1.63	0.91	0.49	1.68
								Obese ll	RR	1.29	0.77	2.15		64	7.4	1.1.64	1.45	0.99	2.13
							father	Overweight	RR	1.13	0.72	1.78		65	7.5	1.1.65	1.1	0.6	2.02
								Obese I	RR	1.22	0.7	2.1		66	7.6	1.1.66	1.44	0.96	2.18
								Obese ll	RR	1.27	0.66	2.43		67	7.7	1.1.67	1.24	0.66	2.33
2020	Kong, L., I. A. K. Nilsson, K. Brismar, M. Gissler, and C. Lavebratt	Associations of Different Types of Maternal Diabetes and Body Mass Index With Offspring Psychiatric Disorders	Any mental health disorder	ICD-10	F30-F39,F92(Mood disorders);F40-F43,F93(Anxiety disorders);F50 (Eating disorders);F51(Sleeping disorders);F60-F69(Personality disorders);F70-F79(Intellectual disabilities);F80-F83(Specific developmental disorders);F84(Autism spectrum disorder);F90-F91(Attention-deficit/hyperactivity disorder and conduct disorders);F98 (Other behavioral and emotional disorders)	medical record	mother	Overweight	HR	1.07	1.04	1.11		68	7.8	1.1.68	1.24	0.87	1.77
								Obese I	HR	1.3	1.24	1.36		69	7.9	1.1.69	1.78	1.16	2.73
								Obesell/III	HR	1.43	1.33	1.54		70	8	1.1.70	1.14	0.75	1.73
2011	Brion, M. J., M. Zeegers, V. Jaddoe, F. Verhulst, H. Tiemeier, D. A. Lawlor, and G. D. Smith	Intrauterine effects of maternal prepregnancy overweight on child cognition and behavior in 2 cohorts	total behavioral problems	Strengths and Difficulties Questionnaire (SDQ)	NR	assessed by mother	mother(British)	overweight/obese	OR	1.01	0.9	1.15		71	8.1	1.1.71	0.94	0.54	1.62
							father(British)	overweight/obese	OR	0.94	0.85	1.04		72	8.2	1.1.72	1.18	0.7	2
				Child Behavior Checklist (CBCL)	NR		mother(Dutch)	overweight/obese	OR	1.21	1	1.47		73	8.3	1.1.73	0.9	0.52	1.54
							father(Dutch)	overweight/obese	OR	0.99	0.85	1.16		74	8.4	1.1.74	1.06	0.56	2.03
				Strengths and Difficulties Questionnaire (SDQ)	NR	assessed by teacher	mother(British)	overweight/obese	OR	1.1	0.92	1.32		75	8.5	1.1.75	1.88	1.04	3.39
							father(British)	overweight/obese	OR	1.13	0.98	1.31		76	8.6	1.1.76	1.33	1.13	1.57
2010	Rodriguez, A.	Maternal pre-pregnancy obesity and risk for inattention and negative emotionality in children	Difficulties present	SDQ	NR	teacher report	mother	Overweight	OR	1.81	1.22	2.69		77	8.7	1.1.77	1.83	1.49	2.25
								Obese	OR	1.18	0.63	2.2		78	8.8	1.1.78	1.3	0.96	1.76
			Difficulties present ≥6 months					Overweight	OR	1.66	1.09	2.54		79	8.9	1.1.79	1.78	1.17	2.69
								Obese	OR	1.28	0.66	2.48		80	9	1.1.80	1.32	1	1.74
			Difficulties in group situations					Overweight	OR	1.3	0.88	1.91		81	9.1	1.1.81	1.5	0.99	2.27
								Obese	OR	0.91	0.49	1.68		82	9.2	1.1.82	0.9	0.4	1.7
			Difficulties present ≥6 months			mother report		Overweight	OR	1.45	0.99	2.13		83	9.3	1.1.83	0.9	0.4	2.2
								Obese	OR	1.1	0.6	2.02		84	9.4	1.1.84	1.4	0.8	2.3
			Difficulties in group situations					Overweight	OR	1.44	0.96	2.18		85	9.5	1.1.85	1.5	0.8	2.7
								Obese	OR	1.24	0.66	2.33		86	9.6	1.1.86	0.9	0.5	1.6
2014	Tanda, R., and P. J. Salsberry	Racial differences in the association between maternal prepregnancy obesity and children’s behavior problems	Behavioral Problems	Behavior Problem Index(BPI)	Mothers rated scores higher than population-normed scores	mother report	mother white	Overweight	OR	1.24	0.87	1.77		87	9.7	1.1.87	1	0.4	2.5
								Obese	OR	1.78	1.16	2.73		88	9.8	1.1.88	1.4	0.6	3.1
							African-American	Overweight	OR	1.14	0.75	1.73		89	9.9	1.1.89	2.6	0.9	7.7
								Obese	OR	0.94	0.54	1.62		90	10	1.1.90	0.84	0.73	0.98
2014	Antoniou, E. E., T. Fowler, K. Reed, T. R. Southwood, J. P. McCleery, and M. P. Zeegers	Maternal pre-pregnancy weight and externalising behaviour problems in preschool children: A UK-based twin study	Total Behavioral problems	Child Behavior Checklist for toddlers (CBCL/1½-5)	Children were categorised as being in the borderline/clinical range when their T score ≥60.	mother report	mother	overweight/obese	OR	1.18	0.7	2		91	10.1	1.1.91	0.98	0.84	1.14
2015	Jo, H., L. A. Schieve, A. J. Sharma, S. N. Hinkle, R. Li, and J. N. Lind	Maternal prepregnancy body mass index and child psychosocial development at 6 years of age	total behavioral problems	SDQ	The 4 SDQ subscale scores and the total difficulties score were dichotomized as low versus moderate/high difficulties.	mother report	mother	Overweight	OR	0.9	0.52	1.54		92	10.2	1.1.92	1.08	0.9	1.3
								Obese I	OR	1.06	0.56	2.03		93	10.3	1.1.93	0.88	0.77	1
								Obesell/III	OR	1.88	1.04	3.39		94	10.4	1.1.94	0.9	0.75	1.07
2017	Mikkelsen, S. H., L. Hohwu, J. Olsen, B. H. Bech, Z. Liew, and C. Obel	Parental Body Mass Index and Behavioral Problems in Their Offspring: A Danish National Birth Cohort Study	Total behavioral difficulties	SDQ	total difficulties score (girls: 12–40 and boys 14–40)	parent report	mother	Overweight	OR	1.33	1.13	1.57		95	10.5	1.1.95	0.94	0.83	1.07
								Obese	OR	1.83	1.49	2.25		96	10.6	1.1.96	0.91	0.76	1.09
							father	Overweight	OR	1.18	1.03	1.37		97	10.7	1.1.97	1.543	0.628	3.793
								Obese	OR	1.77	1.41	2.22		98	10.8	1.1.98	2.31	0.777	6.866
2018	Menting, M. D., C. van de Beek, S. R. de Rooij, R. C. Painter, T. G. M. Vrijkotte, and T. J. Roseboom	The association between pre-pregnancy overweight/obesity and offspring's behavioral problems and executive functioning	Total behavioral difficulties	SDQ	dichotomized into normal and borderline/clinical score using the 90th percentile score	mother report	mother	Overweight	OR	1.3	0.96	1.76		99	10.9	1.1.99	2.457	0.914	6.606
								Obese	OR	1.78	1.17	2.69		100	11	1.1.100	0.978	0.242	3.957
						teacher report	mother	Overweight	OR	1.32	1	1.74		101	11.1	1.1.101	2.756	1.099	6.91
								Obese	OR	1.5	0.99	2.27		102	11.2	1.1.102	3.297	1.087	10.003
2022	Parker, S. E., J. M. Carlson, N. Kebede, M. M. Werler, and P. A. Janulewicz	Pre-pregnancy body mass index and parent and teacher-reported behavioral outcomes among offspring in childhood	behavior problems	CBCL	broadband scales: T ≥60; syndrome scales T ≥65	mother report	mother	Overweight	RR	0.9	0.4	1.7		103	11.3	1.1.103	1.145	0.472	2.781
								Obese	RR	0.9	0.4	2.2		104	11.4	1.1.104	0.335	0.104	1.08
				Teacher Report Form (TRF)		teacher report		Overweight	RR	1.4	0.8	2.3		105	11.5	1.1.105	1.16	0.76	1.78
								Obese	RR	1.5	0.8	2.7		106	11.6	1.1.106	0.67	0.35	1.25
2008	Heikura, U., A. Taanila, A.-L. Hartikainen, P. Olsen, S.-L. Linna, L. von Wendt, and M.-R. Järvelin	Variations in prenatal sociodemographic factors associated with intellectual disability: a study of the 20-year interval between two birth cohorts in northern Finland	intellectual disability	ICD-9	The definition of ID as an IQ of 70 or below followed the Finnish version of ICD-9	administered by a psychologist	mother NFBC*1966	overweight 25.0-29.9	OR	0.9	0.5	1.6		107	11.7	1.1.107	1.87	1.12	3.15
								obese≥30.0	OR	1	0.4	2.5		108	11.8	1.1.108	0.87	0.56	1.34
							NFBC*1986	overweight 25.0-29.9	OR	1.4	0.6	3.1		109	11.9	1.1.109	1.64	1.09	2.45
								obese≥30.0	OR	2.6	0.9	7.7		110	12	1.1.110	1.37	1.07	1.75
2011	Brion, M. J., M. Zeegers, V. Jaddoe, F. Verhulst, H. Tiemeier, D. A. Lawlor, and G. D. Smith	Intrauterine effects of maternal prepregnancy overweight on child cognition and behavior in 2 cohorts	general intelligence	Wechsler Intelligence Scale for Children II	NR	assessed by trained psychologists	mother(British)	overweight/obese	OR	0.84	0.73	0.98		111	12.1	1.1.111	1.89	1.13	3.15
							father(British)	overweight/obese	OR	0.96	0.85	1.08		112	12.2	1.1.112	2	1.2	3.35
			Nonverbal skills	Diagnostic Analysis of Nonverbal Accuracy test (DANVA)	NR	assessed by mother	mother(British)	overweight/obese	OR	0.98	0.84	1.14		113	12.3	1.1.113	2.09	1.19	4.82
							father(British)	overweight/obese	OR	0.97	0.85	1.09		114	12.4	1.1.114	1.57	0.95	2.59
							mother(Dutch)	overweight/obese	OR	1.08	0.9	1.3		115	12.5	1.1.115	0.7	0.28	1.74
							father(Dutch)	overweight/obese	OR	1.01	0.87	1.17		116	12.6	1.1.116	1.27	0.85	1.9
			Language—sentence length	MacArthur Toddler Communication questionnaire	NR	assessed by mother	mother(British)	overweight/obese	OR	0.88	0.77	1		117	12.7	1.1.117	1.01	0.53	1.89
							father(British)	overweight/obese	OR	1.05	0.95	1.17		118	12.8	1.1.118	1.25	0.86	1.83
							mother(Dutch)	overweight/obese	OR	0.9	0.75	1.07		119	12.9	1.1.119	0.95	0.52	1.75
							father(Dutch)	overweight/obese	OR	0.9	0.77	1.03		120	13	1.1.120	1.23	1.18	1.27
			Language—word	MacArthur Toddler Communication questionnaire	NR	assessed by mother	mother(British)	overweight/obese	OR	0.94	0.83	1.07		121	13.1	1.1.121	1.64	1.57	1.73
							father(British)	overweight/obese	OR	1.09	0.99	1.21		122	13.2	1.1.122	1.83	0.76	4.39
							mother(Dutch)	overweight/obese	OR	0.91	0.76	1.09		123	13.3	1.1.123	1.03	0.31	3.48
							father(Dutch)	overweight/obese	OR	1	0.86	1.15		124	13.4	1.1.124	3.76	1.41	10.05
2015	Torres-Espinola, F. J., S. K. Berglund, L. M. García-Valdés, M. T. Segura, A. Jerez, D. Campos, R. Moreno-Torres, R. Rueda, A. Catena, M. Pérez-García, and C. Campoy	Maternal Obesity, Overweight and Gestational Diabetes Affect the Offspring Neurodevelopment at 6 and 18 Months of Age--A Follow Up from the PREOBE Cohort	Cognitive composite score	Bayley Scales of Infant Development, Third Edition (BSID-III)	the Bayley scores were all dichotomized using the 50th percentile	assesed by licensed pediatric psychologist	mother 0.5y	Overweight	OR	1.543	0.628	3.793		125	13.5	1.1.125	1.13	0.82	1.56
								Obese	OR	2.31	0.777	6.866		126	13.6	1.1.126	1.26	0.88	1.8
							mother 1.5y	Overweight	OR	2.457	0.914	6.606		127	13.7	1.1.127	1.05	0.55	1.99
								Obese	OR	0.978	0.242	3.957		128	13.8	1.1.128	1.4	0.44	4.53
			Composite language score				mother 0.5y	Overweight	OR	2.756	1.099	6.91		129	13.9	1.1.129	1	0.82	1.23
								Obese	OR	3.297	1.087	10.003		130	14	1.1.130	1.03	0.7	1.52
							mother 1.5y	Overweight	OR	1.145	0.472	2.781		131	14.1	1.1.131	1.28	1.15	1.41
								Obese	OR	0.335	0.104	1.08		132	14.2	1.1.132	1.47	1.26	1.71
2015	Jo, H., L. A. Schieve, A. J. Sharma, S. N. Hinkle, R. Li, and J. N. Lind	Maternal prepregnancy body mass index and child psychosocial development at 6 years of age	language therapy	Receiving Services	NR	mother report	mother	Overweight	OR	1.16	0.76	1.78		133	14.3	1.1.133	1.95	1.58	2.4
								Obese I	OR	0.67	0.35	1.25		134	14.4	1.1.134	1.14	0.78	1.69
								Obesell/III	OR	1.87	1.12	3.15		135	14.5	1.1.135	1.96	1.29	2.98
2016	Li, M., M. D. Fallin, A. Riley, R. Landa, S. O. Walker, M. Silverstein, D. Caruso, C. Pearson, S. Kiang, J. L. Dahm, X. Hong, G. Wang, M.-C. Wang, B. Zuckerman, and X. Wang	The association of maternal obesity and diabetes with autism and other developmental disabilities	intellectual disability	ICD-9	code 317, 318.0–318.2, and 319	medical record	mother	Overweight	HR	0.87	0.56	1.34		136	14.6	1.1.136	1.82	1.21	2.74
								Obese	HR	1.64	1.09	2.45		137	14.7	1.1.137	1.08	0.74	1.57
2008	Rodriguez, A., J. Miettunen, T. B. Henriksen, J. Olsen, C. Obel, A. Taanila, H. Ebeling, K. M. Linnet, I. Moilanen, and M. R. Järvelin	Maternal adiposity prior to pregnancy is associated with ADHD symptoms in offspring: Evidence from three prospective pregnancy cohorts	ADHD	SDQ;RB2	Teacher rated a high ADHD symptom score as a total of 4 points or more	teacher report	mother	Overweight：28.2 (1.9)	OR	1.37	1.07	1.75		138	14.8	1.1.138	1.77	1.18	2.66
								Obese：36.2 (3.2)	OR	1.89	1.13	3.15		139	14.9	1.1.139	1.78	1.21	2.62
2010	Rodriguez, A.	Maternal pre-pregnancy obesity and risk for inattention and negative emotionality in children	High inattention symptom score	DSM-IV	NR	teacher report	mother	Overweight	OR	2	1.2	3.35		140	15	1.1.140	1.29	0.91	1.83
								Obese	OR	2.09	1.19	4.82		141	15.1	1.1.141	1.91	1.31	2.8
			High hyperactivity symptom score					Overweight	OR	1.57	0.95	2.59		142	15.2	1.1.142	1.86	1.28	2.7
								Obese	OR	0.7	0.28	1.74		143	15.3	1.1.143	1.13	1.02	1.26
			High inattention symptom score			mother report		Overweight	OR	1.27	0.85	1.9		144	15.4	1.1.144	1.27	1.07	1.49
								Obese	OR	1.01	0.53	1.89		145	15.5	1.1.145	1.09	0.81	1.48
			High hyperactivity symptom score					Overweight	OR	1.25	0.86	1.83		146	15.6	1.1.146	2.03	1.34	3.08
								Obese	OR	0.95	0.52	1.75		147	15.7	1.1.147	1.13	0.91	1.39
2014	Chen, Q., A. Sjolander, N. Langstrom, A. Rodriguez, E. Serlachius, B. M. D'Onofrio, P. Lichtenstein, and H. Larsson	Maternal pre-pregnancy body mass index and offspring attention deficit hyperactivity disorder: a population-based cohort study using a sibling-comparison design	ADHD	ICD-9: 314; ICD-10: F90;DSM-IV-TR: 314	one primary diagnosis and up to eight secondary diagnoses	medical record	mother	Overweight	HR	1.23	1.18	1.27		148	15.8	1.1.148	1.02	0.78	1.35
								Obese	HR	1.64	1.57	1.73		149	15.9	1.1.149	1.67	1.1	2.56
2015	Jo, H., L. A. Schieve, A. J. Sharma, S. N. Hinkle, R. Li, and J. N. Lind	Maternal prepregnancy body mass index and child psychosocial development at 6 years of age	ADHD	Previous Diagnosis	NR	mother report	mother	Overweight	OR	1.83	0.76	4.39		150	16	1.1.150	1.26	0.96	1.65
								Obese I	OR	1.03	0.31	3.48		151	16.1	1.1.151	1.09	0.74	1.59
								Obese ll/III	OR	3.76	1.41	10.05		152	16.2	1.1.152	1.11	0.37	3.4
2016	Li, M., M. D. Fallin, A. Riley, R. Landa, S. O. Walker, M. Silverstein, D. Caruso, C. Pearson, S. Kiang, J. L. Dahm, X. Hong, G. Wang, M.-C. Wang, B. Zuckerman, and X. Wang	The association of maternal obesity and diabetes with autism and other developmental disabilities	ADHD	ICD-9	code 314.0–314.9	medical record	mother	Overweight	HR	1.13	0.82	1.56		154	16.4	1.1.154	3.21	0.97	10.64
								Obese	HR	1.26	0.88	1.8		155	16.5	1.1.155	1.05	0.65	1.71
2017	Casas, M., J. Forns, D. Martínez, M. Guxens, A. Fernandez-Somoano, J. Ibarluzea, N. Lertxundi, M. Murcia, M. Rebagliato, A. Tardon, J. Sunyer, and M. Vrijheid	Maternal pre-pregnancy obesity and neuropsychological development in pre-school children: A prospective cohort study	Inattention	ADHD – Criteria of Diagnostic and Statistical Manual of Mental Disorders – 4th Edition (ADHD-DSM-IV)	the Cronbach’s alpha coefficient obtaining was 0.92 (inattention) and 0.90 (hyperactivity)	teacher report	mother	Overweight	IRR	1.05	0.55	1.99		156	16.6	1.1.156	1.92	1.2	3.07
								Obese	IRR	1.4	0.44	4.53		157	16.7	1.1.157	1.02	0.93	1.11
							father		IRR	1.06	0.59	1.92		158	16.8	1.1.158	1.06	0.91	1.23
			Hyperactivity						IRR	2.12	0.73	6.17		159	16.9	1.1.159	1.09	0.94	1.27
							mother		IRR	1	0.82	1.23		160	17	1.1.160	1.39	1.11	1.75
									IRR	1.03	0.7	1.52		161	17.1	1.1.161	1.38	0.97	1.97
							father		IRR	1.08	0.9	1.3		162	17.2	1.1.162	2.8	1.06	7.43
									IRR	1.38	0.96	1.99		163	17.3	1.1.163	1.13	1.02	1.26
2018	Andersen, C. H., P. H. Thomsen, E. A. Nohr, and S. Lemcke	Maternal body mass index before pregnancy as a risk factor for ADHD and autism in children	ADHD	ICD-10	code F90.0/F90.1/F98.8 or received at least one prescription for ADHD medication	medical records	mother	Overweight	HR	1.28	1.15	1.41		164	17.4	1.1.164	1.27	1.07	1.49
								Obese I	HR	1.47	1.26	1.71
								Obese ll/III	HR	1.95	1.58	2.4
2020	Robinson, S. L., A. Ghassabian, R. Sundaram, M. H. Trinh, T. C. Lin, E. M. Bell, and E. Yeung	Parental Weight Status and Offspring Behavioral Problems and Psychiatric Symptoms	ADHD	Previous Diagnosis	NR	mother report	mother	Overweight	RR	1.14	0.78	1.69
								Obese I	RR	1.96	1.29	2.98
								Obese ll	RR	1.82	1.21	2.74
							father	Overweight	RR	1.05	0.69	1.61
								Obese I	RR	1.25	0.76	2.06
								Obese ll	RR	1.49	0.87	2.55
				Vanderbilt ADHD Diagnostic Parent Rating Scale (VADPRS)	somewhat of a problem or problematic on any of the 8 performance items and often or very often on 6 items for the subtype scales	mother report	mother	Overweight	RR	1.08	0.74	1.57
								Obese I	RR	1.77	1.18	2.66
								Obese ll	RR	1.78	1.21	2.62
							father	Overweight	RR	0.99	0.67	1.48
								Obese I	RR	1.16	0.72	1.88
								Obese ll	RR	1.34	0.8	2.23
				SDQ	hyperactivity/inattention ≥5		mother	Overweight	RR	1.29	0.91	1.83
								Obese I	RR	1.91	1.31	2.8
								Obese ll	RR	1.86	1.28	2.7
							father	Overweight	RR	0.79	0.56	1.12
								Obese I	RR	1.07	0.72	1.59
								Obese ll	RR	1.05	0.66	1.66
2021	Yim, G., A. Roberts, A. Ascherio, D. Wypij, M. A. Kioumourtzoglou, and M. G. Weisskopf	Association Between Periconceptional Weight of Maternal Grandmothers and Attention-Deficit/Hyperactivity Disorder in Grandchildren	ADHD	Previous Diagnosis	NR	mother report	mother	Overweight	OR	1.13	1.02	1.26
								Obese	OR	1.27	1.07	1.49
2011	Lyall, K., D. L. Pauls, S. L. Santangelo, S. Santangelo, D. Spiegelman, and A. Ascherio	Maternal early life factors associated with hormone levels and the risk of having a child with an autism spectrum disorder in the nurses health study II	ASD	questionnaire	mother reported having had a child with autism, Asperger syndrome, or other autism spectrum	mother report	mother at 18	Overweigh	RR	1.09	0.81	1.48
								Obesity	RR	2.03	1.34	3.08
							mother at baseline	Overweigh	RR	1.13	0.91	1.39
								Obesity	RR	1.02	0.78	1.35
2012	Krakowiak, P., C. K. Walker, A. A. Bremer, A. S. Baker, S. Ozonoff, R. L. Hansen, and I. Hertz-Picciotto	Maternal metabolic conditions and risk for autism and other neurodevelopmental disorders	ASD	Autism Diagnostic Interview, Revised (ADI-R) and Autism Diagnostic Observation Schedule(ADOS)	children with scores above the ASD cutoff (≥15) were assessed with the ADOS and ADI-R,and reclassified to ASD if criteria were satisfied	diagnostic interview	mother	Obese	OR	1.67	1.1	2.56
2014	Surén, P., N. Gunnes, C. Roth, M. Bresnahan, M. Hornig, D. Hirtz, K. K. Lie, W. I. Lipkin, P. Magnus, T. Reichborn-Kjennerud, S. Schjølberg, E. Susser, A.-S. Øyen, G. D. Smith, and C. Stoltenberg	Parental obesity and risk of autism spectrum disorder	ASD	Diagnostic and Statistical Manual of Mental Disorders (DSM),codes 299.00 and 299.80; ASD(F84.0,F84.1,F84.5,F84.8,F84.9);Autism Diagnostic Interview	Diagnostic conclusions were best-estimate clinical diagnoses derived from test and interview results and from information collected from Norwegian Patient Register (NPR) or parents and teachers.	medical records	mother	Overweigh	OR	1.26	0.96	1.65
								Obesity	OR	1.09	0.74	1.59
							father	Overweigh	OR	1	0.78	1.28
								Obesity	OR	1.53	1.07	2.17
2015	Jo, H., L. A. Schieve, A. J. Sharma, S. N. Hinkle, R. Li, and J. N. Lind	Maternal prepregnancy body mass index and child psychosocial development at 6 years of age	ASD/DD	Previous Diagnosis	NR	mother report	mother	Overweight	OR	1.11	0.37	3.4
								Obese I	OR	NA	NA	NA
								Obesell/III	OR	3.21	0.97	10.64
2016	Li, M., M. D. Fallin, A. Riley, R. Landa, S. O. Walker, M. Silverstein, D. Caruso, C. Pearson, S. Kiang, J. L. Dahm, X. Hong, G. Wang, M.-C. Wang, B. Zuckerman, and X. Wang	The association of maternal obesity and diabetes with autism and other developmental disabilities	ASD	ICD-9	codes 299.00/299.90/299.80	medical record	mother	Overweight	HR	1.05	0.65	1.71
								Obese	HR	1.92	1.2	3.07
2017	Casas, M., J. Forns, D. Martínez, M. Guxens, A. Fernandez-Somoano, J. Ibarluzea, N. Lertxundi, M. Murcia, M. Rebagliato, A. Tardon, J. Sunyer, and M. Vrijheid	Maternal pre-pregnancy obesity and neuropsychological development in pre-school children: A prospective cohort study	ASD	CAST:Childhood Asperger Syndrome Test	the Cronbach’s alpha coefficient obtaining was 0.64	trained psychologists report	mother	Overweight	IRR	1.02	0.93	1.11
								Obese	IRR	1.06	0.91	1.23
							father	Overweight	IRR	1.08	0.97	1.2
								Obese	IRR	1.01	0.91	1.13
2018	Andersen, C. H., P. H. Thomsen, E. A. Nohr, and S. Lemcke	Maternal body mass index before pregnancy as a risk factor for ADHD and autism in children	ASD	ICD-10	code F84.0/F84.1/F84.5/F84.8/F84.9	medical records	mother	Overweight	HR	1.09	0.94	1.27
								Obese I	HR	1.39	1.11	1.75
								Obesell/III	HR	1.38	0.97	1.97
2019	Varcin, K. J., J. P. Newnham, and A. J. O. Whitehouse	Maternal pre-pregnancy weight and autistic-like traits among offspring in the general population	autistic-like traits	Autism Spectrum Quotient (AQ)	total score higher than 26	self-report	mother	Obese	OR	2.8	1.06	7.43
2021	Yim, G., A. Roberts, A. Ascherio, D. Wypij, M. A. Kioumourtzoglou, and M. G. Weisskopf	Association Between Periconceptional Weight of Maternal Grandmothers and Attention-Deficit/Hyperactivity Disorder in Grandchildren	ASD	Previous Diagnosis	NR	mother report	mother	Overweight/Obese	OR	1.13	1.02	1.26
								Obese	OR	1.27	1.07	1.49

## Sheet: Retrospective
Years	Authors	Title	Outcomes	Diagnostic method	Outcome definition	Outcome information	Exposure	BMI classification	Effect size(ES)	Adjusted ES	Lower ES(95%CI)	Upper ES(95%CI)		Study	Exposure	Outcome	OR	ll	ul
2012	Hinkle, S. N., L. A. Schieve, A. D. Stein, D. W. Swan, U. Ramakrishnan, and A. J. Sharma	Associations between maternal prepregnancy body mass index and child neurodevelopment at 2 years of age	psychomotor development	Bayley Short Form-Research Edition/ psychomotor development index (BSF-R/PDI)	Researcher used a cutoff of score ＜40 to represent children with mild or severe delay	assessed by certified fieldworkers	mother	overweight	RR	1.02	0.86	1.22		1	1.1	1.1.1	1.02	0.86	1.22
								obese class I	RR	0.97	0.74	1.29		2	1.2	1.1.2	0.97	0.74	1.29
								obese class II/ III	RR	1.17	0.85	1.62		3	1.3	1.1.3	1.17	0.85	1.62
2012	Hinkle, S. N., L. A. Schieve, A. D. Stein, D. W. Swan, U. Ramakrishnan, and A. J. Sharma	Associations between maternal prepregnancy body mass index and child neurodevelopment at 2 years of age	language and cognitive abilities	Bayley Short Form-Research Edition/ mental development index(BSF-R/MDI)	Researcher used a cutoff of score ＜40 to represent children with mild or severe delay	assessed by certified fieldworkers	mother	overweight	RR	1.03	0.86	1.22		4	1.4	1.1.4	1.03	0.86	1.22
								obese class I	RR	0.94	0.73	1.23		5	1.5	1.1.5	0.94	0.73	1.23
								obese class II/ III	RR	1.38	1.03	1.84		6	1.6	1.1.6	1.38	1.03	1.84
2013	Mann, J. R., S. W. McDermott, J. Hardin, C. Pan, and Z. Zhang	Pre-pregnancy body mass index, weight change during pregnancy, and risk of intellectual disability in children	intellectual disability	ICD-9(code 317-319)	Identified as having ID in specialeducation, Department of Disabilities and Special Needs(DDSN), or Medicaid billing records	medical records	mother	overweight	OR	1.16	1.03	1.3		7	1.7	1.1.7	1.16	1.03	1.3
								obese class I	OR	1.23	1.07	1.41		8	1.8	1.1.8	1.23	1.07	1.41
								obese class II	OR	1.29	1.08	1.54		9	1.9	1.1.9	1.29	1.08	1.54
								obese class III	OR	1.76	1.46	2.13		10	2	1.1.10	1.76	1.46	2.13
			Severe ID					overweight	OR	1.21	0.9	1.63		11	2.1	1.1.11	1.21	0.9	1.63
								obese class I	OR	1.54	1.11	2.14		12	2.2	1.1.12	1.54	1.11	2.14
								obese class II	OR	1.63	1.08	2.47		13	2.3	1.1.13	1.63	1.08	2.47
								obese class III	OR	2.08	1.33	3.24		14	2.4	1.1.14	2.08	1.33	3.24
2013	Hinkle, S. N., A. J. Sharma, S. Y. Kim, and L. A. Schieve	Maternal prepregnancy weight status and associations with children's development and disabilities at kindergarten	fine motor	Bayley Scales of Infant Development-II (BSID-II)	Children who did not successfully pass the gate building assessment and at least half of the copy shape assessments were classified as having low fine motor function	assessed by certified fieldworkers	mother	overweight	RR	0.97	0.63	1.51		15	2.5	1.1.15	0.97	0.63	1.51
								obese class I	RR	1.29	0.82	2.03		16	2.6	1.1.16	1.29	0.82	2.03
								obese classes II and III	RR	1.49	0.85	2.61		17	2.7	1.1.17	1.49	0.85	2.61
			gross motor		Children who passed less than half of the gross motor tasks were classified as having low gross motor function			overweight	RR	1.42	1.01	2		18	2.8	1.1.18	1.42	1.01	2
								obese class I	RR	1.09	0.65	1.84		19	2.9	1.1.19	1.09	0.65	1.84
								obese classes II and III	RR	1.73	1.16	2.58		20	3	1.1.20	1.73	1.16	2.58
2013	Hinkle, S. N., A. J. Sharma, S. Y. Kim, and L. A. Schieve	Maternal prepregnancy weight status and associations with children's development and disabilities at kindergarten	Learning or behavioral disability	Bayley Scales of Infant Development-II (BSID-II)	Learning or behavioral disability classified as ever diagnosed with attention deficit hyperactivity disorder (ADHD), autism or pervasive development disorder (PDD), oppositional defiant disorder (ODD), intellectual disability, stuttering or other developmental delay.	assessed by certified fieldworkers	mother	overweight	RR	0.93	0.72	1.19		21	3.1	1.1.21	0.93	0.72	1.19
								obese class I	RR	1.24	0.91	1.7		22	3.2	1.1.22	1.24	0.91	1.7
								obese classes II and III	RR	1.65	1.24	2.18		23	3.3	1.1.23	1.65	1.24	2.18
2014	Moss, B. G., and D. C. Chugani	Increased risk of very low birth weight, rapid postnatal growth, and autism in underweight and obese mothers	ASD	Previous Diagnosis	NA	parent report	mother	Overweigh	OR	0.87	0.36	2.07		24	3.4	1.1.24	0.87	0.36	2.07
								Obesity	OR	0.67	0.27	1.69		25	3.5	1.1.25	0.67	0.27	1.69
2015	Xiang, A. H., X. Wang, M. P. Martinez, J. C. Walthall, E. S. Curry, K. Page, T. A. Buchanan, K. J. Coleman, and D. Getahun	Association of maternal diabetes with autism in offspring	ASD	ICD-9	ICD-9 codes 299.x or equivalent KPSC(Kaiser Permanente Southern California) hospitals codes.	medical records	mother	Overweigh	HR	1.11	0.91	1.35		26	3.6	1.1.26	1.11	0.91	1.35
								Obesity	HR	1.22	1	1.49		27	3.7	1.1.27	1.22	1	1.49
2019	Grudzinski, A., L. A. Campbell, L. Liu, M. M. Brown, L. Dodds, and S. Kuhle	Maternal pre-pregnancy weight status and health care use for mental health conditions in the offspring	Any mental health disorder(mood, anxiety, and adjustment disorders,conduct disorder,ADHD)	ICD-9	code 296, 300, 308, 309, 311-314	medical record	mother	Overweight	IRR	1.03	0.97	1.09		28	3.8	1.1.28	1.03	0.97	1.09
								Obese	IRR	1.26	1.19	1.34		29	3.9	1.1.29	1.26	1.19	1.34
2019	Grudzinski, A., L. A. Campbell, L. Liu, M. M. Brown, L. Dodds, and S. Kuhle	Maternal pre-pregnancy weight status and health care use for mental health conditions in the offspring	ADHD	ICD-9	code 314	medical records	mother	Overweight	IRR	1.09	0.95	1.26		30	4	1.1.30	1.09	0.95	1.26
								Obese	IRR	1.45	1.24	1.69		31	4.1	1.1.31	1.45	1.24	1.69

## Sheet: Case–Control
Years	Authors	Title	Outcomes	Diagnostic method	Outcome definition	Outcome information	Exposure	BMI classification	Effect size(ES)	Adjusted ES	Lower ES(95%CI)	Upper ES(95%CI)		Study	Exposure	Outcome	OR	ll	ul
2012	Krakowiak, P., C. K. Walker, A. A. Bremer, A. S. Baker, S. Ozonoff, R. L. Hansen, and I. Hertz-Picciotto	Maternal metabolic conditions and risk for autism and other neurodevelopmental disorders	DD without ASD	Mullen Scales of Early Learning (MSEL) and Vineland Adaptive Behavior Scales (VABS)	children with composite scores ,＜70 on the MSEL and/or VABS	diagnostic interview	mother	Obese	OR	2.08	1.2	3.61		1	1.1	1.1.1	2.08	1.2	3.61
2012	Krakowiak, P., C. K. Walker, A. A. Bremer, A. S. Baker, S. Ozonoff, R. L. Hansen, and I. Hertz-Picciotto	Maternal metabolic conditions and risk for autism and other neurodevelopmental disorders	ASD	Autism Diagnostic Interview, Revised (ADI-R) and Autism Diagnostic Observation Schedule(ADOS)	children with scores above the ASD cutoff (≥15) were assessed with the ADOS and ADI-R,and reclassified to ASD if criteria were satisfied	diagnostic interview	mother	Obese	OR	1.67	1.1	2.56		2	1.2	1.1.2	1.67	1.1	2.56
2016	Getz, K. D., M. T. Anderka, M. M. Werler, and S. S. Jick	Maternal Pre-pregnancy Body Mass Index and Autism Spectrum Disorder among Offspring: A Population-Based Case-Control Study	ASD	Previous Diagnosis	NA	medical records	mother	Overweigh	OR	1.2	1	1.44		3	1.3	1.1.3	1.2	1	1.44
								Obesity	OR	1.52	1.23	1.86		4	1.4	1.1.4	1.52	1.23	1.86
2016	Connolly, N., J. Anixt, P. Manning, D. Ping-I Lin, K. A. Marsolo, and K. Bowers	Maternal metabolic risk factors for autism spectrum disorder-An analysis of electronic medical records and linked birth data	ASD	ICD-9	codes 299.00/299.90	medical records	mother	Overweigh	OR	1.1	0.87	1.39		5	1.5	1.1.5	1.1	0.87	1.39
								Obesity	OR	1.5	1.21	1.86		6	1.6	1.1.6	1.5	1.21	1.86
2018	Shen, Y., H. Dong, X. Lu, N. Lian, G. Xun, L. Shi, L. Xiao, J. Zhao, and J. Ou	Associations among maternal pre-pregnancy body mass index, gestational weight gain and risk of autism in the Han Chinese population	ASD	DSM-IV-TR	NR	psychiatric doctors report	mother	Overweight/Obese	OR	0.743	0.515	1.073		7	1.7	1.1.7	0.743	0.515	1.073
2021	Matias, S. L., M. Pearl, K. Lyall, L. A. Croen, T. V. E. Kral, D. Fallin, L. C. Lee, C. B. Bradley, L. A. Schieve, and G. C. Windham	Maternal prepregnancy weight and gestational weight gain in association with autism and developmental disorders in offspring	other developmental disorders without ASD	(1) a previous diagnosis, (2) an SCQ score ≥11,		parent report	mother	Overweight	OR	1.09	0.91	1.3		8	1.8	1.1.8	1.09	0.91	1.3
								Obese I	OR	1.21	0.95	1.55		9	1.9	1.1.9	1.21	0.95	1.55
								Obesell/III	OR	1.61	1.22	2.13		10	2	1.1.10	1.61	1.22	2.13
2021	Matias, S. L., M. Pearl, K. Lyall, L. A. Croen, T. V. E. Kral, D. Fallin, L. C. Lee, C. B. Bradley, L. A. Schieve, and G. C. Windham	Maternal prepregnancy weight and gestational weight gain in association with autism and developmental disorders in offspring	ASD	(1) a previous ASD diagnosis, (2) an SCQ score ≥11, and/or (3) ASD symptoms noted by a SEED research clinician		parent report	mother	Overweight	OR	1.03	0.78	1.37		11	2.1	1.1.11	1.03	0.78	1.37
								Obese I	OR	0.99	0.66	1.49		12	2.2	1.1.12	0.99	0.66	1.49
								Obesell/III	OR	2.3	1.57	3.38		13	2.3	1.1.13	2.3	1.57	3.38

## Sheet: High quality
Years	Authors	Title	Outcomes	Diagnostic method	Outcome definition	Outcome information	Exposure	BMI classification	Effect size(ES)	Adjusted ES	Lower ES(95%CI)	Upper ES(95%CI)		Study	Exposure	Outcome	OR	ll	ul
2000	Schaefer, C. A., A. S. Brown, R. J. Wyatt, J. Kline, M. D. Begg, M. A. Bresnahan, and E. S. Susser	Maternal prepregnant body mass and risk of schizophrenia in adult offspring	schizophrenia or schizophrenia spectrum disorder	diagnostic interview and medical record	Interview materials and abstracted medical records were independently reviewed by three psychiatrists.	diagnostic interview;medical record	mother	above average (27.0-29.9)	RR	1.8	0.75	4.3		1	1.1	1.1.1	1.8	0.75	4.3
								high (≥30.0)	RR	2.9	1.3	6.6		2	1.2	1.1.2	2.9	1.3	6.6
2010	Rodriguez, A.	Maternal pre-pregnancy obesity and risk for inattention and negative emotionality in children	Presence of negative emotions	SDQ	NR	teacher report	mother	Overweight	OR	1.38	0.87	2.22		3	1.3	1.1.3	1.38	0.87	2.22
								Obese	OR	1.88	0.96	3.68		4	1.4	1.1.4	1.88	0.96	3.68
			Negative emotional intensity		NR			Overweight	OR	1.31	0.81	2.13		5	1.5	1.1.5	1.31	0.81	2.13
								Obese	OR	2.45	1.27	4.69		6	1.6	1.1.6	2.45	1.27	4.69
			Negative emotion regulation		NR			Overweight	OR	1.42	0.89	2.25		7	1.7	1.1.7	1.42	0.89	2.25
								Obese	OR	2.46	1.29	4.68		8	1.8	1.1.8	2.46	1.29	4.68
			Presence of negative emotions		NR	mother report		Overweight	OR	1.01	0.68	1.51		9	1.9	1.1.9	1.01	0.68	1.51
								Obese	OR	1.14	0.63	2.06		10	2	1.1.10	1.14	0.63	2.06
			Negative emotional intensity		NR			Overweight	OR	0.98	0.67	1.43		11	2.1	1.1.11	0.98	0.67	1.43
								Obese	OR	0.91	0.51	1.64		12	2.2	1.1.12	0.91	0.51	1.64
			Negative emotion regulation		NR			Overweight	OR	1.26	0.88	1.82		13	2.3	1.1.13	1.26	0.88	1.82
								Obese	OR	1.1	0.62	1.95		14	2.4	1.1.14	1.1	0.62	1.95
2013	Robinson, M.	Pre-pregnancy maternal overweight and obesity increase the risk for affective disorders in offspring	affective problems	CBCL/DSM-IV	Researcher applied the recommended clinical cutoff scores (by age and sex) to the T-scores to obtain a binary variable indicative of clinically significant affective problems.	assessd by primary caregiver	mother	Overweight	OR	1.51	1.08	2.12		15	2.5	1.1.15	1.51	1.08	2.12
								Obese	OR	1.72	1.11	2.67		16	2.6	1.1.16	1.72	1.11	2.67
2012	Hinkle, S. N., L. A. Schieve, A. D. Stein, D. W. Swan, U. Ramakrishnan, and A. J. Sharma	Associations between maternal prepregnancy body mass index and child neurodevelopment at 2 years of age	psychomotor development	Bayley Short Form-Research Edition/ psychomotor development index (BSF-R/PDI)	Researcher used a cutoff of score ＜40 to represent children with mild or severe delay	assessed by certified fieldworkers	mother	overweight	RR	1.02	0.86	1.22		17	2.7	1.1.17	1.02	0.86	1.22
								obese class I	RR	0.97	0.74	1.29		18	2.8	1.1.18	0.97	0.74	1.29
								obese class II/ III	RR	1.17	0.85	1.62		19	2.9	1.1.19	1.17	0.85	1.62
2012	Krakowiak, P., C. K. Walker, A. A. Bremer, A. S. Baker, S. Ozonoff, R. L. Hansen, and I. Hertz-Picciotto	Maternal metabolic conditions and risk for autism and other neurodevelopmental disorders	DD without ASD	Mullen Scales of Early Learning (MSEL) and Vineland Adaptive Behavior Scales (VABS)	children with composite scores ,＜70 on the MSEL and/or VABS	diagnostic interview	mother	Obese	OR	2.08	1.2	3.61		20	3	1.1.20	2.08	1.2	3.61
2013	Hinkle, S. N., A. J. Sharma, S. Y. Kim, and L. A. Schieve	Maternal prepregnancy weight status and associations with children's development and disabilities at kindergarten	fine motor	Bayley Scales of Infant Development-II (BSID-II)	Children who did not successfully pass the gate building assessment and at least half of the copy shape assessments were classified as having low fine motor function	assessed by certified fieldworkers	mother	overweight	RR	0.97	0.63	1.51		21	3.1	1.1.21	0.97	0.63	1.51
								obese class I	RR	1.29	0.82	2.03		22	3.2	1.1.22	1.29	0.82	2.03
								obese classes II and III	RR	1.49	0.85	2.61		23	3.3	1.1.23	1.49	0.85	2.61
			gross motor		Children who passed less than half of the gross motor tasks were classified as having low gross motor function			overweight	RR	1.42	1.01	2		24	3.4	1.1.24	1.42	1.01	2
								obese class I	RR	1.09	0.65	1.84		25	3.5	1.1.25	1.09	0.65	1.84
								obese classes II and III	RR	1.73	1.16	2.58		26	3.6	1.1.26	1.73	1.16	2.58
2015	Torres-Espinola, F. J., S. K. Berglund, L. M. García-Valdés, M. T. Segura, A. Jerez, D. Campos, R. Moreno-Torres, R. Rueda, A. Catena, M. Pérez-García, and C. Campoy	Maternal Obesity, Overweight and Gestational Diabetes Affect the Offspring Neurodevelopment at 6 and 18 Months of Age--A Follow Up from the PREOBE Cohort	Composite motor score	Bayley Scales of Infant Development, Third Edition (BSID-III)	the Bayley scores were all dichotomized using the 50th percentile	assesed by licensed pediatric psychologist	mother 0.5y	Overweight	OR	1.058	0.427	2.625		27	3.7	1.1.27	1.058	0.427	2.625
								Obese	OR	1.137	0.38	3.4		28	3.8	1.1.28	1.137	0.38	3.4
							1.5y	Overweight	OR	0.678	0.271	1.693		29	3.9	1.1.29	0.678	0.271	1.693
								Obese	OR	0.351	0.107	1.157		30	4	1.1.30	0.351	0.107	1.157
			Composite socio emotional				mother 0.6y	Overweight	OR	1.53	0.625	3.747		31	4.1	1.1.31	1.53	0.625	3.747
								Obese	OR	0.706	0.225	2.213		32	4.2	1.1.32	0.706	0.225	2.213
							1.5y	Overweight	OR	1.002	0.409	2.457		33	4.3	1.1.33	1.002	0.409	2.457
								Obese	OR	0.974	0.327	2.901		34	4.4	1.1.34	0.974	0.327	2.901
2015	Jo, H., L. A. Schieve, A. J. Sharma, S. N. Hinkle, R. Li, and J. N. Lind	Maternal prepregnancy body mass index and child psychosocial development at 6 years of age	depression or anxiety	Previous Diagnosis	NR	mother report	mother	Overweight	OR	0.98	0.24	4.03		35	4.5	1.1.35	0.98	0.24	4.03
								Obese I	OR	0.73	0.09	6.32		36	4.6	1.1.36	0.73	0.09	6.32
								Obesell/III	OR	2.95	0.78	11.12		37	4.7	1.1.37	2.95	0.78	11.12
2015	Jo, H., L. A. Schieve, A. J. Sharma, S. N. Hinkle, R. Li, and J. N. Lind	Maternal prepregnancy body mass index and child psychosocial development at 6 years of age	motor skills	Receiving Services	NR	mother report	mother	Overweight	OR	0.62	0.29	1.31		38	4.8	1.1.38	0.62	0.29	1.31
								Obese I	OR	0.31	0.09	1.06		39	4.9	1.1.39	0.31	0.09	1.06
								Obesell/III	OR	1.11	0.48	2.55		40	5	1.1.40	1.11	0.48	2.55
2016	Li, M., M. D. Fallin, A. Riley, R. Landa, S. O. Walker, M. Silverstein, D. Caruso, C. Pearson, S. Kiang, J. L. Dahm, X. Hong, G. Wang, M.-C. Wang, B. Zuckerman, and X. Wang	The association of maternal obesity and diabetes with autism and other developmental disabilities	developmental delay (language delay,coordination disorders, or learning disorders)	ICD-9	code 315.0–315.5	medical record	mother	Overweight	HR	0.99	0.84	1.17		41	5.1	1.1.41	0.99	0.84	1.17
								Obese	HR	1.22	1.03	1.45		42	5.2	1.1.42	1.22	1.03	1.45
2017	Yeung, E. H., R. Sundaram, A. Ghassabian, Y. Xie, and G. B. Louis	Parental obesity and early childhood development	developmental delay(fine motor, gross motor, communication,personal-social functioning, and problem-solving ability)	Ages and Stages Questionnaire (ASQ)	scores 2 SDs below the mean for the child’s age per ASQ instructions	parent report	mother	Overweight	OR	0.99	0.75	1.3		43	5.3	1.1.43	0.99	0.75	1.3
								Obese I	OR	1.2	0.91	1.59		44	5.4	1.1.44	1.2	0.91	1.59
								Obese ll	OR	1.08	0.77	1.52		45	5.5	1.1.45	1.08	0.77	1.52
								Obese III	OR	1.36	0.95	1.93		46	5.6	1.1.46	1.36	0.95	1.93
							father	Obese	OR	1.08	0.8	1.44		47	5.7	1.1.47	1.03	0.97	1.09
2019	Grudzinski, A., L. A. Campbell, L. Liu, M. M. Brown, L. Dodds, and S. Kuhle	Maternal pre-pregnancy weight status and health care use for mental health conditions in the offspring	Any mental health disorder(mood, anxiety, and adjustment disorders,conduct disorder,ADHD)	ICD-9	code 296, 300, 308, 309, 311-314	medical record	mother	Overweight	IRR	1.03	0.97	1.09		48	5.8	1.1.48	1.26	1.19	1.34
								Obese	IRR	1.26	1.19	1.34		49	5.9	1.1.49	0.92	0.64	1.32
2020	Robinson, S. L., A. Ghassabian, R. Sundaram, M. H. Trinh, T. C. Lin, E. M. Bell, and E. Yeung	Parental Weight Status and Offspring Behavioral Problems and Psychiatric Symptoms	Any mental health disorder	SDQ	emotional symptoms ≥3	mother report	mother	Overweight	RR	0.92	0.64	1.32		50	6	1.1.50	1.26	0.84	1.89
								Obese I	RR	1.26	0.84	1.89		51	6.1	1.1.51	1.3	0.85	1.98
								Obese ll	RR	1.3	0.85	1.98		52	6.2	1.1.52	0.94	0.67	1.32
							father	Overweight	RR	0.88	0.61	1.28		53	6.3	1.1.53	0.92	0.58	1.45
								Obese I	RR	0.95	0.6	1.5		54	6.4	1.1.54	1.38	0.95	2.02
								Obese ll	RR	1.16	0.69	1.95		55	6.5	1.1.55	1.08	0.78	1.51
					peer relationship problems ≥2		mother	Overweight	RR	0.94	0.67	1.32		56	6.6	1.1.56	1.1	0.73	1.66
								Obese I	RR	0.92	0.58	1.45		57	6.7	1.1.57	1.26	0.86	1.84
								Obese ll	RR	1.38	0.95	2.02		58	6.8	1.1.58	0.68	0.37	1.27
							father	Overweight	RR	0.83	0.58	1.18		59	6.9	1.1.59	0.87	0.41	1.86
								Obese I	RR	0.92	0.6	1.42		60	7	1.1.60	1.55	0.84	2.89
								Obese ll	RR	0.85	0.5	1.46		61	7.1	1.1.61	1.28	0.85	1.91
					conduct problems≥2		mother	Overweight	RR	1.08	0.78	1.51		62	7.2	1.1.62	1.55	0.95	2.54
								Obese I	RR	1.1	0.73	1.66		63	7.3	1.1.63	1.29	0.77	2.15
								Obese ll	RR	1.26	0.86	1.84		64	7.4	1.1.64	1.07	1.04	1.11
							father	Overweight	RR	0.73	0.52	1.04		65	7.5	1.1.65	1.3	1.24	1.36
								Obese I	RR	1.02	0.68	1.53		66	7.6	1.1.66	1.43	1.33	1.54
								Obese ll	RR	1.04	0.64	1.67		67	7.7	1.1.67	1.09	0.91	1.3
					prosocial behaviors ≤6		mother	Overweight	RR	0.68	0.37	1.27		68	7.8	1.1.68	1.21	0.95	1.55
								Obese I	RR	0.87	0.41	1.86		69	7.9	1.1.69	1.61	1.22	2.13
								Obese ll	RR	1.55	0.84	2.89		70	8	1.1.70	1.01	0.9	1.15
							father	Overweight	RR	0.79	0.45	1.4		71	8.1	1.1.71	1.21	1	1.47
								Obese I	RR	0.86	0.42	1.75		72	8.2	1.1.72	1.1	0.92	1.32
								Obese ll	RR	0.9	0.34	2.38		73	8.3	1.1.73	1.81	1.22	2.69
					anxiety Previous Diagnosis		mother	Overweight	RR	1.28	0.85	1.91		74	8.4	1.1.74	1.18	0.63	2.2
								Obese I	RR	1.55	0.95	2.54		75	8.5	1.1.75	1.66	1.09	2.54
								Obese ll	RR	1.29	0.77	2.15		76	8.6	1.1.76	1.28	0.66	2.48
							father	Overweight	RR	1.13	0.72	1.78		77	8.7	1.1.77	1.3	0.88	1.91
								Obese I	RR	1.22	0.7	2.1		78	8.8	1.1.78	0.91	0.49	1.68
								Obese ll	RR	1.27	0.66	2.43		79	8.9	1.1.79	1.45	0.99	2.13
2020	Kong, L., I. A. K. Nilsson, K. Brismar, M. Gissler, and C. Lavebratt	Associations of Different Types of Maternal Diabetes and Body Mass Index With Offspring Psychiatric Disorders	Any mental health disorder	ICD-10	F30-F39,F92(Mood disorders);F40-F43,F93(Anxiety disorders);F50 (Eating disorders);F51(Sleeping disorders);F60-F69(Personality disorders);F70-F79(Intellectual disabilities);F80-F83(Specific developmental disorders);F84(Autism spectrum disorder);F90-F91(Attention-deficit/hyperactivity disorder and conduct disorders);F98 (Other behavioral and emotional disorders)	medical record	mother	Overweight	HR	1.07	1.04	1.11		80	9	1.1.80	1.1	0.6	2.02
								Obese I	HR	1.3	1.24	1.36		81	9.1	1.1.81	1.44	0.96	2.18
								Obesell/III	HR	1.43	1.33	1.54		82	9.2	1.1.82	1.24	0.66	2.33
2021	Matias, S. L., M. Pearl, K. Lyall, L. A. Croen, T. V. E. Kral, D. Fallin, L. C. Lee, C. B. Bradley, L. A. Schieve, and G. C. Windham	Maternal prepregnancy weight and gestational weight gain in association with autism and developmental disorders in offspring	other developmental disorders without ASD	(1) a previous diagnosis, (2) an SCQ score ≥11,		parent report	mother	Overweight	OR	1.09	0.91	1.3		83	9.3	1.1.83	0.93	0.72	1.19
								Obese I	OR	1.21	0.95	1.55		84	9.4	1.1.84	1.24	0.91	1.7
								Obesell/III	OR	1.61	1.22	2.13		85	9.5	1.1.85	1.65	1.24	2.18
2011	Brion, M. J., M. Zeegers, V. Jaddoe, F. Verhulst, H. Tiemeier, D. A. Lawlor, and G. D. Smith	Intrauterine effects of maternal prepregnancy overweight on child cognition and behavior in 2 cohorts	total behavioral problems	Strengths and Difficulties Questionnaire (SDQ)	NR	assessed by mother	mother(British)	overweight/obese	OR	1.01	0.9	1.15		86	9.6	1.1.86	0.9	0.52	1.54
							father(British)	overweight/obese	OR	0.94	0.85	1.04		87	9.7	1.1.87	1.06	0.56	2.03
				Child Behavior Checklist (CBCL)	NR		mother(Dutch)	overweight/obese	OR	1.21	1	1.47		88	9.8	1.1.88	1.88	1.04	3.39
							father(Dutch)	overweight/obese	OR	0.99	0.85	1.16		89	9.9	1.1.89	1.33	1.13	1.57
				Strengths and Difficulties Questionnaire (SDQ)	NR	assessed by teacher	mother(British)	overweight/obese	OR	1.1	0.92	1.32		90	10	1.1.90	1.83	1.49	2.25
							father(British)	overweight/obese	OR	1.13	0.98	1.31		91	10.1	1.1.91	1.3	0.96	1.76
2010	Rodriguez, A.	Maternal pre-pregnancy obesity and risk for inattention and negative emotionality in children	Difficulties present	SDQ	NR	teacher report	mother	Overweight	OR	1.81	1.22	2.69		92	10.2	1.1.92	1.78	1.17	2.69
								Obese	OR	1.18	0.63	2.2		93	10.3	1.1.93	1.32	1	1.74
			Difficulties present ≥6 months					Overweight	OR	1.66	1.09	2.54		94	10.4	1.1.94	1.5	0.99	2.27
								Obese	OR	1.28	0.66	2.48		95	10.5	1.1.95	0.9	0.4	1.7
			Difficulties in group situations					Overweight	OR	1.3	0.88	1.91		96	10.6	1.1.96	0.9	0.4	2.2
								Obese	OR	0.91	0.49	1.68		97	10.7	1.1.97	1.4	0.8	2.3
			Difficulties present ≥6 months			mother report		Overweight	OR	1.45	0.99	2.13		98	10.8	1.1.98	1.5	0.8	2.7
								Obese	OR	1.1	0.6	2.02		99	10.9	1.1.99	0.84	0.73	0.98
			Difficulties in group situations					Overweight	OR	1.44	0.96	2.18		100	11	1.1.100	0.98	0.84	1.14
								Obese	OR	1.24	0.66	2.33		101	11.1	1.1.101	1.08	0.9	1.3
2013	Hinkle, S. N., A. J. Sharma, S. Y. Kim, and L. A. Schieve	Maternal prepregnancy weight status and associations with children's development and disabilities at kindergarten	Learning or behavioral disability	Bayley Scales of Infant Development-II (BSID-II)	Learning or behavioral disability classified as ever diagnosed with attention deficit hyperactivity disorder (ADHD), autism or pervasive development disorder (PDD), oppositional defiant disorder (ODD), intellectual disability, stuttering or other developmental delay.	assessed by certified fieldworkers	mother	overweight	RR	0.93	0.72	1.19		102	11.2	1.1.102	0.88	0.77	1
								obese class I	RR	1.24	0.91	1.7		103	11.3	1.1.103	0.9	0.75	1.07
								obese classes II and III	RR	1.65	1.24	2.18		104	11.4	1.1.104	0.94	0.83	1.07
2015	Jo, H., L. A. Schieve, A. J. Sharma, S. N. Hinkle, R. Li, and J. N. Lind	Maternal prepregnancy body mass index and child psychosocial development at 6 years of age	total behavioral problems	SDQ	The 4 SDQ subscale scores and the total difficulties score were dichotomized as low versus moderate/high difficulties.	mother report	mother	Overweight	OR	0.9	0.52	1.54		105	11.5	1.1.105	0.91	0.76	1.09
								Obese I	OR	1.06	0.56	2.03		106	11.6	1.1.106	1.03	0.86	1.22
								Obesell/III	OR	1.88	1.04	3.39		107	11.7	1.1.107	0.94	0.73	1.23
2017	Mikkelsen, S. H., L. Hohwu, J. Olsen, B. H. Bech, Z. Liew, and C. Obel	Parental Body Mass Index and Behavioral Problems in Their Offspring: A Danish National Birth Cohort Study	Total behavioral difficulties	SDQ	total difficulties score (girls: 12–40 and boys 14–40)	parent report	mother	Overweight	OR	1.33	1.13	1.57		108	11.8	1.1.108	1.38	1.03	1.84
								Obese	OR	1.83	1.49	2.25		109	11.9	1.1.109	1.16	1.03	1.3
							father	Overweight	OR	1.18	1.03	1.37		110	12	1.1.110	1.23	1.07	1.41
								Obese	OR	1.77	1.41	2.22		111	12.1	1.1.111	1.29	1.08	1.54
2018	Menting, M. D., C. van de Beek, S. R. de Rooij, R. C. Painter, T. G. M. Vrijkotte, and T. J. Roseboom	The association between pre-pregnancy overweight/obesity and offspring's behavioral problems and executive functioning	Total behavioral difficulties	SDQ	dichotomized into normal and borderline/clinical score using the 90th percentile score	mother report	mother	Overweight	OR	1.3	0.96	1.76		112	12.2	1.1.112	1.76	1.46	2.13
								Obese	OR	1.78	1.17	2.69		113	12.3	1.1.113	1.21	0.9	1.63
						teacher report	mother	Overweight	OR	1.32	1	1.74		114	12.4	1.1.114	1.54	1.11	2.14
								Obese	OR	1.5	0.99	2.27		115	12.5	1.1.115	1.63	1.08	2.47
2022	Parker, S. E., J. M. Carlson, N. Kebede, M. M. Werler, and P. A. Janulewicz	Pre-pregnancy body mass index and parent and teacher-reported behavioral outcomes among offspring in childhood	behavior problems	CBCL	broadband scales: T ≥60; syndrome scales T ≥65	mother report	mother	Overweight	RR	0.9	0.4	1.7		116	12.6	1.1.116	2.08	1.33	3.24
								Obese	RR	0.9	0.4	2.2		117	12.7	1.1.117	1.543	0.628	3.793
				Teacher Report Form (TRF)		teacher report		Overweight	RR	1.4	0.8	2.3		118	12.8	1.1.118	2.31	0.777	6.866
								Obese	RR	1.5	0.8	2.7		119	12.9	1.1.119	2.457	0.914	6.606
2011	Brion, M. J., M. Zeegers, V. Jaddoe, F. Verhulst, H. Tiemeier, D. A. Lawlor, and G. D. Smith	Intrauterine effects of maternal prepregnancy overweight on child cognition and behavior in 2 cohorts	general intelligence	Wechsler Intelligence Scale for Children II	NR	assessed by trained psychologists	mother(British)	overweight/obese	OR	0.84	0.73	0.98		120	13	1.1.120	0.978	0.242	3.957
							father(British)	overweight/obese	OR	0.96	0.85	1.08		121	13.1	1.1.121	2.756	1.099	6.91
			Nonverbal skills	Diagnostic Analysis of Nonverbal Accuracy test (DANVA)	NR	assessed by mother	mother(British)	overweight/obese	OR	0.98	0.84	1.14		122	13.2	1.1.122	3.297	1.087	10.003
							father(British)	overweight/obese	OR	0.97	0.85	1.09		123	13.3	1.1.123	1.145	0.472	2.781
							mother(Dutch)	overweight/obese	OR	1.08	0.9	1.3		124	13.4	1.1.124	0.335	0.104	1.08
							father(Dutch)	overweight/obese	OR	1.01	0.87	1.17		125	13.5	1.1.125	1.16	0.76	1.78
			Language—sentence length	MacArthur Toddler Communication questionnaire	NR	assessed by mother	mother(British)	overweight/obese	OR	0.88	0.77	1		126	13.6	1.1.126	0.67	0.35	1.25
							father(British)	overweight/obese	OR	1.05	0.95	1.17		127	13.7	1.1.127	1.87	1.12	3.15
							mother(Dutch)	overweight/obese	OR	0.9	0.75	1.07		128	13.8	1.1.128	0.87	0.56	1.34
							father(Dutch)	overweight/obese	OR	0.9	0.77	1.03		129	13.9	1.1.129	1.64	1.09	2.45
			Language—word	MacArthur Toddler Communication questionnaire	NR	assessed by mother	mother(British)	overweight/obese	OR	0.94	0.83	1.07		130	14	1.1.130	1.37	1.07	1.75
							father(British)	overweight/obese	OR	1.09	0.99	1.21		131	14.1	1.1.131	1.89	1.13	3.15
							mother(Dutch)	overweight/obese	OR	0.91	0.76	1.09		132	14.2	1.1.132	2	1.2	3.35
							father(Dutch)	overweight/obese	OR	1	0.86	1.15		133	14.3	1.1.133	2.09	1.19	4.82
2012	Hinkle, S. N., L. A. Schieve, A. D. Stein, D. W. Swan, U. Ramakrishnan, and A. J. Sharma	Associations between maternal prepregnancy body mass index and child neurodevelopment at 2 years of age	language and cognitive abilities	Bayley Short Form-Research Edition/ mental development index(BSF-R/MDI)	Researcher used a cutoff of score ＜40 to represent children with mild or severe delay	assessed by certified fieldworkers	mother	overweight	RR	1.03	0.86	1.22		134	14.4	1.1.134	1.57	0.95	2.59
								obese class I	RR	0.94	0.73	1.23		135	14.5	1.1.135	0.7	0.28	1.74
								obese class II/ III	RR	1.38	1.03	1.84		136	14.6	1.1.136	1.27	0.85	1.9
2013	Mann, J. R., S. W. McDermott, J. Hardin, C. Pan, and Z. Zhang	Pre-pregnancy body mass index, weight change during pregnancy, and risk of intellectual disability in children	intellectual disability	ICD-9(code 317-319)	Identified as having ID in specialeducation, Department of Disabilities and Special Needs(DDSN), or Medicaid billing records	medical records	mother	overweight	OR	1.16	1.03	1.3		137	14.7	1.1.137	1.01	0.53	1.89
								obese class I	OR	1.23	1.07	1.41		138	14.8	1.1.138	1.25	0.86	1.83
								obese class II	OR	1.29	1.08	1.54		139	14.9	1.1.139	0.95	0.52	1.75
								obese class III	OR	1.76	1.46	2.13		140	15	1.1.140	1.23	1.18	1.27
			Severe ID					overweight	OR	1.21	0.9	1.63		141	15.1	1.1.141	1.64	1.57	1.73
								obese class I	OR	1.54	1.11	2.14		142	15.2	1.1.142	1.83	0.76	4.39
								obese class II	OR	1.63	1.08	2.47		143	15.3	1.1.143	1.03	0.31	3.48
								obese class III	OR	2.08	1.33	3.24		144	15.4	1.1.144	3.76	1.41	10.05
2015	Torres-Espinola, F. J., S. K. Berglund, L. M. García-Valdés, M. T. Segura, A. Jerez, D. Campos, R. Moreno-Torres, R. Rueda, A. Catena, M. Pérez-García, and C. Campoy	Maternal Obesity, Overweight and Gestational Diabetes Affect the Offspring Neurodevelopment at 6 and 18 Months of Age--A Follow Up from the PREOBE Cohort	Cognitive composite score	Bayley Scales of Infant Development, Third Edition (BSID-III)	the Bayley scores were all dichotomized using the 50th percentile	assesed by licensed pediatric psychologist	mother 0.5y	Overweight	OR	1.543	0.628	3.793		145	15.5	1.1.145	1.13	0.82	1.56
								Obese	OR	2.31	0.777	6.866		146	15.6	1.1.146	1.26	0.88	1.8
							mother 1.5y	Overweight	OR	2.457	0.914	6.606		147	15.7	1.1.147	1.05	0.55	1.99
								Obese	OR	0.978	0.242	3.957		148	15.8	1.1.148	1.4	0.44	4.53
			Composite language score				mother 0.5y	Overweight	OR	2.756	1.099	6.91		149	15.9	1.1.149	1	0.82	1.23
								Obese	OR	3.297	1.087	10.003		150	16	1.1.150	1.03	0.7	1.52
							mother 1.5y	Overweight	OR	1.145	0.472	2.781		151	16.1	1.1.151	1.28	1.15	1.41
								Obese	OR	0.335	0.104	1.08		152	16.2	1.1.152	1.47	1.26	1.71
2015	Jo, H., L. A. Schieve, A. J. Sharma, S. N. Hinkle, R. Li, and J. N. Lind	Maternal prepregnancy body mass index and child psychosocial development at 6 years of age	language therapy	Receiving Services	NR	mother report	mother	Overweight	OR	1.16	0.76	1.78		153	16.3	1.1.153	1.95	1.58	2.4
								Obese I	OR	0.67	0.35	1.25		154	16.4	1.1.154	1.09	0.95	1.26
								Obesell/III	OR	1.87	1.12	3.15		155	16.5	1.1.155	1.45	1.24	1.69
2016	Li, M., M. D. Fallin, A. Riley, R. Landa, S. O. Walker, M. Silverstein, D. Caruso, C. Pearson, S. Kiang, J. L. Dahm, X. Hong, G. Wang, M.-C. Wang, B. Zuckerman, and X. Wang	The association of maternal obesity and diabetes with autism and other developmental disabilities	intellectual disability	ICD-9	code 317, 318.0–318.2, and 319	medical record	mother	Overweight	HR	0.87	0.56	1.34		156	16.6	1.1.156	1.14	0.78	1.69
								Obese	HR	1.64	1.09	2.45		157	16.7	1.1.157	1.96	1.29	2.98
2008	Rodriguez, A., J. Miettunen, T. B. Henriksen, J. Olsen, C. Obel, A. Taanila, H. Ebeling, K. M. Linnet, I. Moilanen, and M. R. Järvelin	Maternal adiposity prior to pregnancy is associated with ADHD symptoms in offspring: Evidence from three prospective pregnancy cohorts	ADHD	SDQ;RB2	Teacher rated a high ADHD symptom score as a total of 4 points or more	teacher report	mother	Overweight：28.2 (1.9)	OR	1.37	1.07	1.75		158	16.8	1.1.158	1.82	1.21	2.74
								Obese：36.2 (3.2)	OR	1.89	1.13	3.15		159	16.9	1.1.159	1.08	0.74	1.57
2010	Rodriguez, A.	Maternal pre-pregnancy obesity and risk for inattention and negative emotionality in children	High inattention symptom score	DSM-IV	NR	teacher report	mother	Overweight	OR	2	1.2	3.35		160	17	1.1.160	1.77	1.18	2.66
								Obese	OR	2.09	1.19	4.82		161	17.1	1.1.161	1.78	1.21	2.62
			High hyperactivity symptom score					Overweight	OR	1.57	0.95	2.59		162	17.2	1.1.162	1.29	0.91	1.83
								Obese	OR	0.7	0.28	1.74		163	17.3	1.1.163	1.91	1.31	2.8
			High inattention symptom score			mother report		Overweight	OR	1.27	0.85	1.9		164	17.4	1.1.164	1.86	1.28	2.7
								Obese	OR	1.01	0.53	1.89		165	17.5	1.1.165	1.13	1.02	1.26
			High hyperactivity symptom score					Overweight	OR	1.25	0.86	1.83		166	17.6	1.1.166	1.27	1.07	1.49
								Obese	OR	0.95	0.52	1.75		167	17.7	1.1.167	1.67	1.1	2.56
2014	Chen, Q., A. Sjolander, N. Langstrom, A. Rodriguez, E. Serlachius, B. M. D'Onofrio, P. Lichtenstein, and H. Larsson	Maternal pre-pregnancy body mass index and offspring attention deficit hyperactivity disorder: a population-based cohort study using a sibling-comparison design	ADHD	ICD-9: 314; ICD-10: F90;DSM-IV-TR: 314	one primary diagnosis and up to eight secondary diagnoses	medical record	mother	Overweight	HR	1.23	1.18	1.27		168	17.8	1.1.168	1.26	0.96	1.65
								Obese	HR	1.64	1.57	1.73		169	17.9	1.1.169	1.09	0.74	1.59
2015	Jo, H., L. A. Schieve, A. J. Sharma, S. N. Hinkle, R. Li, and J. N. Lind	Maternal prepregnancy body mass index and child psychosocial development at 6 years of age	ADHD	Previous Diagnosis	NR	mother report	mother	Overweight	OR	1.83	0.76	4.39		170	18	1.1.170	1.11	0.37	3.4
								Obese I	OR	1.03	0.31	3.48		172	18.2	1.1.172	3.21	0.97	10.64
								Obese ll/III	OR	3.76	1.41	10.05		173	18.3	1.1.173	1.11	0.91	1.35
2016	Li, M., M. D. Fallin, A. Riley, R. Landa, S. O. Walker, M. Silverstein, D. Caruso, C. Pearson, S. Kiang, J. L. Dahm, X. Hong, G. Wang, M.-C. Wang, B. Zuckerman, and X. Wang	The association of maternal obesity and diabetes with autism and other developmental disabilities	ADHD	ICD-9	code 314.0–314.9	medical record	mother	Overweight	HR	1.13	0.82	1.56		174	18.4	1.1.174	1.22	1	1.49
								Obese	HR	1.26	0.88	1.8		175	18.5	1.1.175	1.2	1	1.44
2017	Casas, M., J. Forns, D. Martínez, M. Guxens, A. Fernandez-Somoano, J. Ibarluzea, N. Lertxundi, M. Murcia, M. Rebagliato, A. Tardon, J. Sunyer, and M. Vrijheid	Maternal pre-pregnancy obesity and neuropsychological development in pre-school children: A prospective cohort study	Inattention	ADHD – Criteria of Diagnostic and Statistical Manual of Mental Disorders – 4th Edition (ADHD-DSM-IV)	the Cronbach’s alpha coefficient obtaining was 0.92 (inattention) and 0.90 (hyperactivity)	teacher report	mother	Overweight	IRR	1.05	0.55	1.99		176	18.6	1.1.176	1.52	1.23	1.86
								Obese	IRR	1.4	0.44	4.53		177	18.7	1.1.177	1.1	0.87	1.39
							father		IRR	1.06	0.59	1.92		178	18.8	1.1.178	1.5	1.21	1.86
			Hyperactivity						IRR	2.12	0.73	6.17		179	18.9	1.1.179	1.05	0.65	1.71
							mother		IRR	1	0.82	1.23		180	19	1.1.180	1.92	1.2	3.07
									IRR	1.03	0.7	1.52		181	19.1	1.1.181	1.02	0.93	1.11
							father		IRR	1.08	0.9	1.3		182	19.2	1.1.182	1.06	0.91	1.23
									IRR	1.38	0.96	1.99		183	19.3	1.1.183	1.09	0.94	1.27
2018	Andersen, C. H., P. H. Thomsen, E. A. Nohr, and S. Lemcke	Maternal body mass index before pregnancy as a risk factor for ADHD and autism in children	ADHD	ICD-10	code F90.0/F90.1/F98.8 or received at least one prescription for ADHD medication	medical records	mother	Overweight	HR	1.28	1.15	1.41		184	19.4	1.1.184	1.39	1.11	1.75
								Obese I	HR	1.47	1.26	1.71		185	19.5	1.1.185	1.38	0.97	1.97
								Obese ll/III	HR	1.95	1.58	2.4		186	19.6	1.1.186	0.743	0.515	1.073
2019	Grudzinski, A., L. A. Campbell, L. Liu, M. M. Brown, L. Dodds, and S. Kuhle	Maternal pre-pregnancy weight status and health care use for mental health conditions in the offspring	ADHD	ICD-9	code 314	medical records	mother	Overweight	IRR	1.09	0.95	1.26		187	19.7	1.1.187	2.8	1.06	7.43
								Obese	IRR	1.45	1.24	1.69		188	19.8	1.1.188	1.13	1.02	1.26
2020	Robinson, S. L., A. Ghassabian, R. Sundaram, M. H. Trinh, T. C. Lin, E. M. Bell, and E. Yeung	Parental Weight Status and Offspring Behavioral Problems and Psychiatric Symptoms	ADHD	Previous Diagnosis	NR	mother report	mother	Overweight	RR	1.14	0.78	1.69		189	19.9	1.1.189	1.27	1.07	1.49
								Obese I	RR	1.96	1.29	2.98		190	20	1.1.190	1.03	0.78	1.37
								Obese ll	RR	1.82	1.21	2.74		191	20.1	1.1.191	0.99	0.66	1.49
							father	Overweight	RR	1.05	0.69	1.61		192	20.2	1.1.192	2.3	1.57	3.38
								Obese I	RR	1.25	0.76	2.06
								Obese ll	RR	1.49	0.87	2.55
				Vanderbilt ADHD Diagnostic Parent Rating Scale (VADPRS)	somewhat of a problem or problematic on any of the 8 performance items and often or very often on 6 items for the subtype scales	mother report	mother	Overweight	RR	1.08	0.74	1.57
								Obese I	RR	1.77	1.18	2.66
								Obese ll	RR	1.78	1.21	2.62
							father	Overweight	RR	0.99	0.67	1.48
								Obese I	RR	1.16	0.72	1.88
								Obese ll	RR	1.34	0.8	2.23
				SDQ	hyperactivity/inattention ≥5		mother	Overweight	RR	1.29	0.91	1.83
								Obese I	RR	1.91	1.31	2.8
								Obese ll	RR	1.86	1.28	2.7
							father	Overweight	RR	0.79	0.56	1.12
								Obese I	RR	1.07	0.72	1.59
								Obese ll	RR	1.05	0.66	1.66
2021	Yim, G., A. Roberts, A. Ascherio, D. Wypij, M. A. Kioumourtzoglou, and M. G. Weisskopf	Association Between Periconceptional Weight of Maternal Grandmothers and Attention-Deficit/Hyperactivity Disorder in Grandchildren	ADHD	Previous Diagnosis	NR	mother report	mother	Overweight	OR	1.13	1.02	1.26
								Obese	OR	1.27	1.07	1.49
2012	Krakowiak, P., C. K. Walker, A. A. Bremer, A. S. Baker, S. Ozonoff, R. L. Hansen, and I. Hertz-Picciotto	Maternal metabolic conditions and risk for autism and other neurodevelopmental disorders	ASD	Autism Diagnostic Interview, Revised (ADI-R) and Autism Diagnostic Observation Schedule(ADOS)	children with scores above the ASD cutoff (≥15) were assessed with the ADOS and ADI-R,and reclassified to ASD if criteria were satisfied	diagnostic interview	mother	Obese	OR	1.67	1.1	2.56
2014	Surén, P., N. Gunnes, C. Roth, M. Bresnahan, M. Hornig, D. Hirtz, K. K. Lie, W. I. Lipkin, P. Magnus, T. Reichborn-Kjennerud, S. Schjølberg, E. Susser, A.-S. Øyen, G. D. Smith, and C. Stoltenberg	Parental obesity and risk of autism spectrum disorder	ASD	Diagnostic and Statistical Manual of Mental Disorders (DSM),codes 299.00 and 299.80; ASD(F84.0,F84.1,F84.5,F84.8,F84.9);Autism Diagnostic Interview	Diagnostic conclusions were best-estimate clinical diagnoses derived from test and interview results and from information collected from Norwegian Patient Register (NPR) or parents and teachers.	medical records	mother	Overweigh	OR	1.26	0.96	1.65
								Obesity	OR	1.09	0.74	1.59
							father	Overweigh	OR	1	0.78	1.28
								Obesity	OR	1.53	1.07	2.17
2015	Jo, H., L. A. Schieve, A. J. Sharma, S. N. Hinkle, R. Li, and J. N. Lind	Maternal prepregnancy body mass index and child psychosocial development at 6 years of age	ASD/DD	Previous Diagnosis	NR	mother report	mother	Overweight	OR	1.11	0.37	3.4
								Obese I	OR	NA	NA	NA
								Obesell/III	OR	3.21	0.97	10.64
2015	Xiang, A. H., X. Wang, M. P. Martinez, J. C. Walthall, E. S. Curry, K. Page, T. A. Buchanan, K. J. Coleman, and D. Getahun	Association of maternal diabetes with autism in offspring	ASD	ICD-9	ICD-9 codes 299.x or equivalent KPSC(Kaiser Permanente Southern California) hospitals codes.	medical records	mother	Overweigh	HR	1.11	0.91	1.35
								Obesity	HR	1.22	1	1.49
2016	Getz, K. D., M. T. Anderka, M. M. Werler, and S. S. Jick	Maternal Pre-pregnancy Body Mass Index and Autism Spectrum Disorder among Offspring: A Population-Based Case-Control Study	ASD	Previous Diagnosis	NA	medical records	mother	Overweigh	OR	1.2	1	1.44
								Obesity	OR	1.52	1.23	1.86
2016	Connolly, N., J. Anixt, P. Manning, D. Ping-I Lin, K. A. Marsolo, and K. Bowers	Maternal metabolic risk factors for autism spectrum disorder-An analysis of electronic medical records and linked birth data	ASD	ICD-9	codes 299.00/299.90	medical records	mother	Overweigh	OR	1.1	0.87	1.39
								Obesity	OR	1.5	1.21	1.86
2016	Li, M., M. D. Fallin, A. Riley, R. Landa, S. O. Walker, M. Silverstein, D. Caruso, C. Pearson, S. Kiang, J. L. Dahm, X. Hong, G. Wang, M.-C. Wang, B. Zuckerman, and X. Wang	The association of maternal obesity and diabetes with autism and other developmental disabilities	ASD	ICD-9	codes 299.00/299.90/299.80	medical record	mother	Overweight	HR	1.05	0.65	1.71
								Obese	HR	1.92	1.2	3.07
2017	Casas, M., J. Forns, D. Martínez, M. Guxens, A. Fernandez-Somoano, J. Ibarluzea, N. Lertxundi, M. Murcia, M. Rebagliato, A. Tardon, J. Sunyer, and M. Vrijheid	Maternal pre-pregnancy obesity and neuropsychological development in pre-school children: A prospective cohort study	ASD	CAST:Childhood Asperger Syndrome Test	the Cronbach’s alpha coefficient obtaining was 0.64	trained psychologists report	mother	Overweight	IRR	1.02	0.93	1.11
								Obese	IRR	1.06	0.91	1.23
							father	Overweight	IRR	1.08	0.97	1.2
								Obese	IRR	1.01	0.91	1.13
2018	Andersen, C. H., P. H. Thomsen, E. A. Nohr, and S. Lemcke	Maternal body mass index before pregnancy as a risk factor for ADHD and autism in children	ASD	ICD-10	code F84.0/F84.1/F84.5/F84.8/F84.9	medical records	mother	Overweight	HR	1.09	0.94	1.27
								Obese I	HR	1.39	1.11	1.75
								Obesell/III	HR	1.38	0.97	1.97
2018	Shen, Y., H. Dong, X. Lu, N. Lian, G. Xun, L. Shi, L. Xiao, J. Zhao, and J. Ou	Associations among maternal pre-pregnancy body mass index, gestational weight gain and risk of autism in the Han Chinese population	ASD	DSM-IV-TR	NR	psychiatric doctors report	mother	Overweight/Obese	OR	0.743	0.515	1.073
2019	Varcin, K. J., J. P. Newnham, and A. J. O. Whitehouse	Maternal pre-pregnancy weight and autistic-like traits among offspring in the general population	autistic-like traits	Autism Spectrum Quotient (AQ)	total score higher than 26	self-report	mother	Obese	OR	2.8	1.06	7.43
2021	Yim, G., A. Roberts, A. Ascherio, D. Wypij, M. A. Kioumourtzoglou, and M. G. Weisskopf	Association Between Periconceptional Weight of Maternal Grandmothers and Attention-Deficit/Hyperactivity Disorder in Grandchildren	ASD	Previous Diagnosis	NR	mother report	mother	Overweight/Obese	OR	1.13	1.02	1.26
								Obese	OR	1.27	1.07	1.49
2021	Matias, S. L., M. Pearl, K. Lyall, L. A. Croen, T. V. E. Kral, D. Fallin, L. C. Lee, C. B. Bradley, L. A. Schieve, and G. C. Windham	Maternal prepregnancy weight and gestational weight gain in association with autism and developmental disorders in offspring	ASD	(1) a previous ASD diagnosis, (2) an SCQ score ≥11, and/or (3) ASD symptoms noted by a SEED research clinician		parent report	mother	Overweight	OR	1.03	0.78	1.37
								Obese I	OR	0.99	0.66	1.49
								Obesell/III	OR	2.3	1.57	3.38

## Sheet: Low quality
Years	Authors	Title	Outcomes	Diagnostic method	Outcome definition	Outcome information	Exposure	BMI classification	Effect size(ES)	Adjusted ES	Lower ES(95%CI)	Upper ES(95%CI)		Study	Exposure	Outcome	OR	ll	ul
2008	Heikura, U., A. Taanila, A.-L. Hartikainen, P. Olsen, S.-L. Linna, L. von Wendt, and M.-R. Järvelin	Variations in prenatal sociodemographic factors associated with intellectual disability: a study of the 20-year interval between two birth cohorts in northern Finland	intellectual disability	ICD-9	The definition of ID as an IQ of 70 or below followed the Finnish version of ICD-9	administered by a psychologist	mother NFBC*1966	overweight 25.0-29.9	OR	0.9	0.5	1.6		1	1.1	1.1.1	0.9	0.5	1.6
								obese≥30.0	OR	1	0.4	2.5		2	1.2	1.1.2	1	0.4	2.5
							NFBC*1986	overweight 25.0-29.9	OR	1.4	0.6	3.1		3	1.3	1.1.3	1.4	0.6	3.1
								obese≥30.0	OR	2.6	0.9	7.7		4	1.4	1.1.4	2.6	0.9	7.7
2011	Lyall, K., D. L. Pauls, S. L. Santangelo, S. Santangelo, D. Spiegelman, and A. Ascherio	Maternal early life factors associated with hormone levels and the risk of having a child with an autism spectrum disorder in the nurses health study II	ASD	questionnaire	mother reported having had a child with autism, Asperger syndrome, or other autism spectrum	mother report	mother at 18	Overweigh	RR	1.09	0.81	1.48		5	1.5	1.1.5	1.09	0.81	1.48
								Obesity	RR	2.03	1.34	3.08		6	1.6	1.1.6	2.03	1.34	3.08
							mother at baseline	Overweigh	RR	1.13	0.91	1.39		7	1.7	1.1.7	1.13	0.91	1.39
								Obesity	RR	1.02	0.78	1.35		8	1.8	1.1.8	1.02	0.78	1.35
2014	Tanda, R., and P. J. Salsberry	Racial differences in the association between maternal prepregnancy obesity and children’s behavior problems	Behavioral Problems	Behavior Problem Index(BPI)	Mothers rated scores higher than population-normed scores	mother report	mother white	Overweight	OR	1.24	0.87	1.77		9	1.9	1.1.9	1.24	0.87	1.77
								Obese	OR	1.78	1.16	2.73		10	2	1.1.10	1.78	1.16	2.73
							African-American	Overweight	OR	1.14	0.75	1.73		11	2.1	1.1.11	1.14	0.75	1.73
								Obese	OR	0.94	0.54	1.62		12	2.2	1.1.12	0.94	0.54	1.62
2014	Antoniou, E. E., T. Fowler, K. Reed, T. R. Southwood, J. P. McCleery, and M. P. Zeegers	Maternal pre-pregnancy weight and externalising behaviour problems in preschool children: A UK-based twin study	Total Behavioral problems	Child Behavior Checklist for toddlers (CBCL/1½-5)	Children were categorised as being in the borderline/clinical range when their T score ≥60.	mother report	mother	overweight/obese	OR	1.18	0.7	2		13	2.3	1.1.13	1.18	0.7	2
2014	Moss, B. G., and D. C. Chugani	Increased risk of very low birth weight, rapid postnatal growth, and autism in underweight and obese mothers	ASD	Previous Diagnosis	NA	parent report	mother	Overweigh	OR	0.87	0.36	2.07		14	2.4	1.1.14	0.87	0.36	2.07
								Obesity	OR	0.67	0.27	1.69		15	2.5	1.1.15	0.67	0.27	1.69
